# Supplementary material for: Comparative Analyses of Vertebrate Gut Microbiomes Reveal Convergence between Birds and Bats
Source: mBio. 2020 Jan 7;11(1):e02901-19. doi: 10.1128/mBio.02901-19 (PMC6946802; doi:10.1128/mBio.02901-19)
Supplement: DATA SET S1 [file mBio.02901-19-sd001.xlsx]

## Sheet: Data_S1_metadata
SampleID	studyID	deblurred_seqs	pd_5k	shannon_5k	sample_type	preservative	sex	healthy	captive_wild	LIFE_STAGE	collector	country	Common_name	Species_name	date_collected	individual_ID	animal_ID	group_individual_ID	group_ID	Corrected_Species_name	flight_status	flight_type	query_name	ET.Activity.Certainty	ET.Activity.Crepuscular	ET.Activity.Diurnal	ET.Activity.Nocturnal	ET.Activity.Source	ET.BLFamSequID	ET.BLFamilyEnglish	ET.BLFamilyLatin	ET.BodyMass.Comment	ET.BodyMass.Source	ET.BodyMass.SpecLevel	ET.BodyMass.Value	ET.Diet.5Cat	ET.Diet.Certainty	ET.Diet.EnteredBy	ET.Diet.Fruit	ET.Diet.Inv	ET.Diet.Nect	ET.Diet.PlantO	ET.Diet.Scav	ET.Diet.Seed	ET.Diet.Source	ET.Diet.Vect	ET.Diet.Vend	ET.Diet.Vfish	ET.Diet.Vunk
11212.AC622	11212	26528	48.7794	7.13751	fecal	etoh	unknown	unknown	wild	adult	Katie Amato	Argentina	Black howler	Alouatta caraya		ka.AC622	AC622			Alouatta caraya	flightless	flightless	Alouatta caraya	ABC	0	1	0	Ref_1					Ref_117	1	5862.46		ABC		40	0	0	60	0	0	Ref_1	0	0	0	0
11212.AC668	11212	31860	44.4553	6.92575	fecal	etoh	unknown	unknown	wild	adult	Katie Amato	Argentina	Black howler	Alouatta caraya		ka.AC668	AC668			Alouatta caraya	flightless	flightless	Alouatta caraya	ABC	0	1	0	Ref_1					Ref_117	1	5862.46		ABC		40	0	0	60	0	0	Ref_1	0	0	0	0
11212.AC673	11212	43494	34.215	6.54651	fecal	etoh	unknown	unknown	wild	adult	Katie Amato	Argentina	Black howler	Alouatta caraya		ka.AC673	AC673			Alouatta caraya	flightless	flightless	Alouatta caraya	ABC	0	1	0	Ref_1					Ref_117	1	5862.46		ABC		40	0	0	60	0	0	Ref_1	0	0	0	0
11212.AC674	11212	40022	39.3414	6.74798	fecal	etoh	unknown	unknown	wild	adult	Katie Amato	Argentina	Black howler	Alouatta caraya		ka.AC674	AC674			Alouatta caraya	flightless	flightless	Alouatta caraya	ABC	0	1	0	Ref_1					Ref_117	1	5862.46		ABC		40	0	0	60	0	0	Ref_1	0	0	0	0
11212.AC679	11212	17199	43.6504	6.80388	fecal	etoh	unknown	unknown	wild	adult	Katie Amato	Argentina	Black howler	Alouatta caraya		ka.AC679	AC679			Alouatta caraya	flightless	flightless	Alouatta caraya	ABC	0	1	0	Ref_1					Ref_117	1	5862.46		ABC		40	0	0	60	0	0	Ref_1	0	0	0	0
11212.AC680	11212	25815	33.6889	6.79058	fecal	etoh	unknown	unknown	wild	adult	Katie Amato	Argentina	Black howler	Alouatta caraya		ka.AC680	AC680			Alouatta caraya	flightless	flightless	Alouatta caraya	ABC	0	1	0	Ref_1					Ref_117	1	5862.46		ABC		40	0	0	60	0	0	Ref_1	0	0	0	0
11212.AC683	11212	26953	40.5783	6.73608	fecal	etoh	unknown	unknown	wild	adult	Katie Amato	Argentina	Black howler	Alouatta caraya		ka.AC683	AC683			Alouatta caraya	flightless	flightless	Alouatta caraya	ABC	0	1	0	Ref_1					Ref_117	1	5862.46		ABC		40	0	0	60	0	0	Ref_1	0	0	0	0
11212.AC684	11212	16265	43.581	6.52967	fecal	etoh	unknown	unknown	wild	adult	Katie Amato	Argentina	Black howler	Alouatta caraya		ka.AC684	AC684			Alouatta caraya	flightless	flightless	Alouatta caraya	ABC	0	1	0	Ref_1					Ref_117	1	5862.46		ABC		40	0	0	60	0	0	Ref_1	0	0	0	0
11212.AC685	11212	18396	36.5718	6.55264	fecal	etoh	unknown	unknown	wild	adult	Katie Amato	Argentina	Black howler	Alouatta caraya		ka.AC685	AC685			Alouatta caraya	flightless	flightless	Alouatta caraya	ABC	0	1	0	Ref_1					Ref_117	1	5862.46		ABC		40	0	0	60	0	0	Ref_1	0	0	0	0
11212.AC691	11212	34559	39.0652	6.73781	fecal	etoh	unknown	unknown	wild	adult	Katie Amato	Argentina	Black howler	Alouatta caraya		ka.AC691	AC691			Alouatta caraya	flightless	flightless	Alouatta caraya	ABC	0	1	0	Ref_1					Ref_117	1	5862.46		ABC		40	0	0	60	0	0	Ref_1	0	0	0	0
11212.AC693	11212	25366	42.5387	7.1299	fecal	etoh	unknown	unknown	wild	adult	Katie Amato	Argentina	Black howler	Alouatta caraya		ka.AC693	AC693			Alouatta caraya	flightless	flightless	Alouatta caraya	ABC	0	1	0	Ref_1					Ref_117	1	5862.46		ABC		40	0	0	60	0	0	Ref_1	0	0	0	0
11212.AC711	11212	24251	41.8353	6.49617	fecal	etoh	unknown	unknown	wild	adult	Katie Amato	Argentina	Black howler	Alouatta caraya		ka.AC711	AC711			Alouatta caraya	flightless	flightless	Alouatta caraya	ABC	0	1	0	Ref_1					Ref_117	1	5862.46		ABC		40	0	0	60	0	0	Ref_1	0	0	0	0
11212.LabEllis3	11212	26571	33.0461	6.33777	fecal	etoh	unknown	unknown	wild	adult	Katie Amato	Ecuador	Brown woolly monkey	Lagothrix lagotricha		ka.LabEllis3	LabEllis3			Lagothrix lagotricha	flightless	flightless	Lagothrix lagotricha	ABC	0	1	0	Ref_1					Ref_117	1	6299.99		ABC		70	10	0	10	0	10	Ref_1	0	0	0	0
11212.LagAb2	11212	26342	33.9271	6.5548	fecal	etoh	unknown	unknown	wild	adult	Katie Amato	Ecuador	Brown woolly monkey	Lagothrix lagotricha		ka.LagAb2	LagAb2			Lagothrix lagotricha	flightless	flightless	Lagothrix lagotricha	ABC	0	1	0	Ref_1					Ref_117	1	6299.99		ABC		70	10	0	10	0	10	Ref_1	0	0	0	0
11212.LagEllis1	11212	25096	47.0382	7.19804	fecal	etoh	unknown	unknown	wild	adult	Katie Amato	Ecuador	Brown woolly monkey	Lagothrix lagotricha		ka.LagEllis1	LagEllis1			Lagothrix lagotricha	flightless	flightless	Lagothrix lagotricha	ABC	0	1	0	Ref_1					Ref_117	1	6299.99		ABC		70	10	0	10	0	10	Ref_1	0	0	0	0
11212.LagEllis4	11212	21504	36.3207	6.55815	fecal	etoh	unknown	unknown	wild	adult	Katie Amato	Ecuador	Brown woolly monkey	Lagothrix lagotricha		ka.LagEllis4	LagEllis4			Lagothrix lagotricha	flightless	flightless	Lagothrix lagotricha	ABC	0	1	0	Ref_1					Ref_117	1	6299.99		ABC		70	10	0	10	0	10	Ref_1	0	0	0	0
11212.Ptr10	11212	19019	46.6723	5.45259	fecal	etoh	unknown	unknown	wild	adult	Katie Amato	Uganda	Common chimpanzee	Pan troglodytes		ka.Ptr10	Ptr10			Pan troglodytes	flightless	flightless	Pan troglodytes	ABC	0	1	0	Ref_1					Ref_117	1	42500		ABC		60	10	0	30	0	0	Ref_1	0	0	0	0
11212.Ptr11	11212	22234	38.0102	6.0169	fecal	etoh	unknown	unknown	wild	adult	Katie Amato	Uganda	Common chimpanzee	Pan troglodytes		ka.Ptr11	Ptr11			Pan troglodytes	flightless	flightless	Pan troglodytes	ABC	0	1	0	Ref_1					Ref_117	1	42500		ABC		60	10	0	30	0	0	Ref_1	0	0	0	0
11212.Ptr13	11212	25167	42.5135	6.73437	fecal	etoh	unknown	unknown	wild	adult	Katie Amato	Uganda	Common chimpanzee	Pan troglodytes		ka.Ptr13	Ptr13			Pan troglodytes	flightless	flightless	Pan troglodytes	ABC	0	1	0	Ref_1					Ref_117	1	42500		ABC		60	10	0	30	0	0	Ref_1	0	0	0	0
11212.PTr14	11212	25154	49.3347	6.96358	fecal	etoh	unknown	unknown	wild	adult	Katie Amato	Uganda	Common chimpanzee	Pan troglodytes		ka.PTr14	PTr14			Pan troglodytes	flightless	flightless	Pan troglodytes	ABC	0	1	0	Ref_1					Ref_117	1	42500		ABC		60	10	0	30	0	0	Ref_1	0	0	0	0
11212.Ptr15	11212	13880	45.2906	6.83749	fecal	etoh	unknown	unknown	wild	adult	Katie Amato	Uganda	Common chimpanzee	Pan troglodytes		ka.Ptr15	Ptr15			Pan troglodytes	flightless	flightless	Pan troglodytes	ABC	0	1	0	Ref_1					Ref_117	1	42500		ABC		60	10	0	30	0	0	Ref_1	0	0	0	0
11212.Ptr16	11212	24654	40.6717	6.84847	fecal	etoh	unknown	unknown	wild	adult	Katie Amato	Uganda	Common chimpanzee	Pan troglodytes		ka.Ptr16	Ptr16			Pan troglodytes	flightless	flightless	Pan troglodytes	ABC	0	1	0	Ref_1					Ref_117	1	42500		ABC		60	10	0	30	0	0	Ref_1	0	0	0	0
11212.Ptr17	11212	25133	48.0062	6.99563	fecal	etoh	unknown	unknown	wild	adult	Katie Amato	Uganda	Common chimpanzee	Pan troglodytes		ka.Ptr17	Ptr17			Pan troglodytes	flightless	flightless	Pan troglodytes	ABC	0	1	0	Ref_1					Ref_117	1	42500		ABC		60	10	0	30	0	0	Ref_1	0	0	0	0
11212.Ptr3	11212	26725	41.7441	6.66101	fecal	etoh	unknown	unknown	wild	adult	Katie Amato	Uganda	Common chimpanzee	Pan troglodytes		ka.Ptr3	Ptr3			Pan troglodytes	flightless	flightless	Pan troglodytes	ABC	0	1	0	Ref_1					Ref_117	1	42500		ABC		60	10	0	30	0	0	Ref_1	0	0	0	0
11212.Ptr4	11212	17117	34.7864	5.1253	fecal	etoh	unknown	unknown	wild	adult	Katie Amato	Uganda	Common chimpanzee	Pan troglodytes		ka.Ptr4	Ptr4			Pan troglodytes	flightless	flightless	Pan troglodytes	ABC	0	1	0	Ref_1					Ref_117	1	42500		ABC		60	10	0	30	0	0	Ref_1	0	0	0	0
11212.Ptr5	11212	27655	47.8986	7.14662	fecal	etoh	unknown	unknown	wild	adult	Katie Amato	Uganda	Common chimpanzee	Pan troglodytes		ka.Ptr5	Ptr5			Pan troglodytes	flightless	flightless	Pan troglodytes	ABC	0	1	0	Ref_1					Ref_117	1	42500		ABC		60	10	0	30	0	0	Ref_1	0	0	0	0
11212.Ptr6	11212	29564	28.2557	5.83617	fecal	etoh	unknown	unknown	wild	adult	Katie Amato	Uganda	Common chimpanzee	Pan troglodytes		ka.Ptr6	Ptr6			Pan troglodytes	flightless	flightless	Pan troglodytes	ABC	0	1	0	Ref_1					Ref_117	1	42500		ABC		60	10	0	30	0	0	Ref_1	0	0	0	0
11212.Ptr9	11212	16293	50.7914	7.15943	fecal	etoh	unknown	unknown	wild	adult	Katie Amato	Uganda	Common chimpanzee	Pan troglodytes		ka.Ptr9	Ptr9			Pan troglodytes	flightless	flightless	Pan troglodytes	ABC	0	1	0	Ref_1					Ref_117	1	42500		ABC		60	10	0	30	0	0	Ref_1	0	0	0	0
11212.JB27	11212	12617	51.6456	7.20585	fecal	etoh	unknown	unknown	wild	adult	Katie Amato	Ethiopia	Gelada	Theropithecus gelada		ka.JB27	JB27			Theropithecus gelada	flightless	flightless	Theropithecus gelada	ABC	0	1	0	Ref_1					Ref_117	1	17049.8		ABC		0	0	0	100	0	0	Ref_1	0	0	0	0
11212.JB29	11212	23099	45.9191	6.03579	fecal	etoh	unknown	unknown	wild	adult	Katie Amato	Ethiopia	Gelada	Theropithecus gelada		ka.JB29	JB29			Theropithecus gelada	flightless	flightless	Theropithecus gelada	ABC	0	1	0	Ref_1					Ref_117	1	17049.8		ABC		0	0	0	100	0	0	Ref_1	0	0	0	0
11212.JB3	11212	14283	48.4759	6.93468	fecal	etoh	unknown	unknown	wild	adult	Katie Amato	Ethiopia	Gelada	Theropithecus gelada		ka.JB3	JB3			Theropithecus gelada	flightless	flightless	Theropithecus gelada	ABC	0	1	0	Ref_1					Ref_117	1	17049.8		ABC		0	0	0	100	0	0	Ref_1	0	0	0	0
11212.JB32	11212	22303	50.2677	6.8576	fecal	etoh	unknown	unknown	wild	adult	Katie Amato	Ethiopia	Gelada	Theropithecus gelada		ka.JB32	JB32			Theropithecus gelada	flightless	flightless	Theropithecus gelada	ABC	0	1	0	Ref_1					Ref_117	1	17049.8		ABC		0	0	0	100	0	0	Ref_1	0	0	0	0
11212.JB34	11212	15394	55.2381	7.22448	fecal	etoh	unknown	unknown	wild	adult	Katie Amato	Ethiopia	Gelada	Theropithecus gelada		ka.JB34	JB34			Theropithecus gelada	flightless	flightless	Theropithecus gelada	ABC	0	1	0	Ref_1					Ref_117	1	17049.8		ABC		0	0	0	100	0	0	Ref_1	0	0	0	0
11212.JB35	11212	16202	43.7227	5.99985	fecal	etoh	unknown	unknown	wild	adult	Katie Amato	Ethiopia	Gelada	Theropithecus gelada		ka.JB35	JB35			Theropithecus gelada	flightless	flightless	Theropithecus gelada	ABC	0	1	0	Ref_1					Ref_117	1	17049.8		ABC		0	0	0	100	0	0	Ref_1	0	0	0	0
11212.JB8	11212	17950	48.1322	6.64323	fecal	etoh	unknown	unknown	wild	adult	Katie Amato	Ethiopia	Gelada	Theropithecus gelada		ka.JB8	JB8			Theropithecus gelada	flightless	flightless	Theropithecus gelada	ABC	0	1	0	Ref_1					Ref_117	1	17049.8		ABC		0	0	0	100	0	0	Ref_1	0	0	0	0
11212.APF103	11212	22730	42.922	6.52094	fecal	etoh	unknown	unknown	wild	adult	Katie Amato	Mexico	Guatemalan black howler	Alouatta pigra		ka.APF103	APF103			Alouatta pigra	flightless	flightless	Alouatta pigra	ABC	0	1	0	Ref_1					Ref_117	1	7000.03		ABC		40	0	0	60	0	0	Ref_1	0	0	0	0
11212.APF104	11212	16463	42.7294	6.71727	fecal	etoh	unknown	unknown	wild	adult	Katie Amato	Mexico	Guatemalan black howler	Alouatta pigra		ka.APF104	APF104			Alouatta pigra	flightless	flightless	Alouatta pigra	ABC	0	1	0	Ref_1					Ref_117	1	7000.03		ABC		40	0	0	60	0	0	Ref_1	0	0	0	0
11212.APF108	11212	21559	34.9897	6.67743	fecal	etoh	unknown	unknown	wild	adult	Katie Amato	Mexico	Guatemalan black howler	Alouatta pigra		ka.APF108	APF108			Alouatta pigra	flightless	flightless	Alouatta pigra	ABC	0	1	0	Ref_1					Ref_117	1	7000.03		ABC		40	0	0	60	0	0	Ref_1	0	0	0	0
11212.APF109	11212	24067	43.1556	6.13663	fecal	etoh	unknown	unknown	wild	adult	Katie Amato	Mexico	Guatemalan black howler	Alouatta pigra		ka.APF109	APF109			Alouatta pigra	flightless	flightless	Alouatta pigra	ABC	0	1	0	Ref_1					Ref_117	1	7000.03		ABC		40	0	0	60	0	0	Ref_1	0	0	0	0
11212.APF110	11212	21406	38.3621	6.49444	fecal	etoh	unknown	unknown	wild	adult	Katie Amato	Mexico	Guatemalan black howler	Alouatta pigra		ka.APF110	APF110			Alouatta pigra	flightless	flightless	Alouatta pigra	ABC	0	1	0	Ref_1					Ref_117	1	7000.03		ABC		40	0	0	60	0	0	Ref_1	0	0	0	0
11212.APF113	11212	26771	40.1215	6.35117	fecal	etoh	unknown	unknown	wild	adult	Katie Amato	Mexico	Guatemalan black howler	Alouatta pigra		ka.APF113	APF113			Alouatta pigra	flightless	flightless	Alouatta pigra	ABC	0	1	0	Ref_1					Ref_117	1	7000.03		ABC		40	0	0	60	0	0	Ref_1	0	0	0	0
11212.APF115	11212	19089	38.76	5.89831	fecal	etoh	unknown	unknown	wild	adult	Katie Amato	Mexico	Guatemalan black howler	Alouatta pigra		ka.APF115	APF115			Alouatta pigra	flightless	flightless	Alouatta pigra	ABC	0	1	0	Ref_1					Ref_117	1	7000.03		ABC		40	0	0	60	0	0	Ref_1	0	0	0	0
11212.APF116	11212	25345	36.8617	6.07855	fecal	etoh	unknown	unknown	wild	adult	Katie Amato	Mexico	Guatemalan black howler	Alouatta pigra		ka.APF116	APF116			Alouatta pigra	flightless	flightless	Alouatta pigra	ABC	0	1	0	Ref_1					Ref_117	1	7000.03		ABC		40	0	0	60	0	0	Ref_1	0	0	0	0
11212.APF38	11212	26978	40.6178	6.92349	fecal	etoh	unknown	unknown	wild	adult	Katie Amato	Mexico	Guatemalan black howler	Alouatta pigra		ka.APF38	APF38			Alouatta pigra	flightless	flightless	Alouatta pigra	ABC	0	1	0	Ref_1					Ref_117	1	7000.03		ABC		40	0	0	60	0	0	Ref_1	0	0	0	0
11212.APX.37	11212	27356	42.2283	6.50816	fecal	etoh	unknown	unknown	wild	adult	Katie Amato	Mexico	Guatemalan black howler	Alouatta pigra		ka.APX.37	APX.37			Alouatta pigra	flightless	flightless	Alouatta pigra	ABC	0	1	0	Ref_1					Ref_117	1	7000.03		ABC		40	0	0	60	0	0	Ref_1	0	0	0	0
11212.APX19	11212	12905	40.6586	6.51904	fecal	etoh	unknown	unknown	wild	adult	Katie Amato	Mexico	Guatemalan black howler	Alouatta pigra		ka.APX19	APX19			Alouatta pigra	flightless	flightless	Alouatta pigra	ABC	0	1	0	Ref_1					Ref_117	1	7000.03		ABC		40	0	0	60	0	0	Ref_1	0	0	0	0
11212.APX21	11212	16030	38.9093	6.74498	fecal	etoh	unknown	unknown	wild	adult	Katie Amato	Mexico	Guatemalan black howler	Alouatta pigra		ka.APX21	APX21			Alouatta pigra	flightless	flightless	Alouatta pigra	ABC	0	1	0	Ref_1					Ref_117	1	7000.03		ABC		40	0	0	60	0	0	Ref_1	0	0	0	0
11212.APX38	11212	26198	44.5166	7.04375	fecal	etoh	unknown	unknown	wild	adult	Katie Amato	Mexico	Guatemalan black howler	Alouatta pigra		ka.APX38	APX38			Alouatta pigra	flightless	flightless	Alouatta pigra	ABC	0	1	0	Ref_1					Ref_117	1	7000.03		ABC		40	0	0	60	0	0	Ref_1	0	0	0	0
11212.JB1	11212	15331	52.3383	7.15106	fecal	etoh	unknown	unknown	wild	adult	Katie Amato	Ethiopia	Hamadryas baboon	Papio hamadryas		ka.JB1	JB1			Papio hamadryas	flightless	flightless	Papio hamadryas	ABC	0	1	0	Ref_1					Ref_117	1	21250		ABC		0	10	0	80	0	0	Ref_1	0	0	0	10
11212.JB13	11212	15735	49.7456	7.36075	fecal	etoh	unknown	unknown	wild	adult	Katie Amato	Ethiopia	Hamadryas baboon	Papio hamadryas		ka.JB13	JB13			Papio hamadryas	flightless	flightless	Papio hamadryas	ABC	0	1	0	Ref_1					Ref_117	1	21250		ABC		0	10	0	80	0	0	Ref_1	0	0	0	10
11212.JB15	11212	19770	47.914	7.55946	fecal	etoh	unknown	unknown	wild	adult	Katie Amato	Ethiopia	Hamadryas baboon	Papio hamadryas		ka.JB15	JB15			Papio hamadryas	flightless	flightless	Papio hamadryas	ABC	0	1	0	Ref_1					Ref_117	1	21250		ABC		0	10	0	80	0	0	Ref_1	0	0	0	10
11212.JB17	11212	20384	40.1992	6.72923	fecal	etoh	unknown	unknown	wild	adult	Katie Amato	Ethiopia	Hamadryas baboon	Papio hamadryas		ka.JB17	JB17			Papio hamadryas	flightless	flightless	Papio hamadryas	ABC	0	1	0	Ref_1					Ref_117	1	21250		ABC		0	10	0	80	0	0	Ref_1	0	0	0	10
11212.JB18	11212	14276	42.8454	7.03958	fecal	etoh	unknown	unknown	wild	adult	Katie Amato	Ethiopia	Hamadryas baboon	Papio hamadryas		ka.JB18	JB18			Papio hamadryas	flightless	flightless	Papio hamadryas	ABC	0	1	0	Ref_1					Ref_117	1	21250		ABC		0	10	0	80	0	0	Ref_1	0	0	0	10
11212.JB19	11212	16964	51.4669	7.48477	fecal	etoh	unknown	unknown	wild	adult	Katie Amato	Ethiopia	Hamadryas baboon	Papio hamadryas		ka.JB19	JB19			Papio hamadryas	flightless	flightless	Papio hamadryas	ABC	0	1	0	Ref_1					Ref_117	1	21250		ABC		0	10	0	80	0	0	Ref_1	0	0	0	10
11212.JB26	11212	17710	43.8621	7.0241	fecal	etoh	unknown	unknown	wild	adult	Katie Amato	Ethiopia	Hamadryas baboon	Papio hamadryas		ka.JB26	JB26			Papio hamadryas	flightless	flightless	Papio hamadryas	ABC	0	1	0	Ref_1					Ref_117	1	21250		ABC		0	10	0	80	0	0	Ref_1	0	0	0	10
11212.BWC2023	11212	19298	47.2213	7.19724	fecal	etoh	unknown	unknown	wild	adult	Katie Amato	Uganda	Mantled guereza	Colobus guereza		ka.BWC2023	BWC2023			Colobus guereza	flightless	flightless	Colobus guereza	ABC	0	1	0	Ref_1					Ref_117	1	10600		ABC		30	0	0	70	0	0	Ref_1	0	0	0	0
11212.BWC2026	11212	11800	50.1922	7.71094	fecal	etoh	unknown	unknown	wild	adult	Katie Amato	Uganda	Mantled guereza	Colobus guereza		ka.BWC2026	BWC2026			Colobus guereza	flightless	flightless	Colobus guereza	ABC	0	1	0	Ref_1					Ref_117	1	10600		ABC		30	0	0	70	0	0	Ref_1	0	0	0	0
11212.BWC2061	11212	17797	62.2274	7.50342	fecal	etoh	unknown	unknown	wild	adult	Katie Amato	Uganda	Mantled guereza	Colobus guereza		ka.BWC2061	BWC2061			Colobus guereza	flightless	flightless	Colobus guereza	ABC	0	1	0	Ref_1					Ref_117	1	10600		ABC		30	0	0	70	0	0	Ref_1	0	0	0	0
11212.BWC2063	11212	17544	40.1762	5.53772	fecal	etoh	unknown	unknown	wild	adult	Katie Amato	Uganda	Mantled guereza	Colobus guereza		ka.BWC2063	BWC2063			Colobus guereza	flightless	flightless	Colobus guereza	ABC	0	1	0	Ref_1					Ref_117	1	10600		ABC		30	0	0	70	0	0	Ref_1	0	0	0	0
11212.BWC2115	11212	20180	35.4969	6.97756	fecal	etoh	unknown	unknown	wild	adult	Katie Amato	Uganda	Mantled guereza	Colobus guereza		ka.BWC2115	BWC2115			Colobus guereza	flightless	flightless	Colobus guereza	ABC	0	1	0	Ref_1					Ref_117	1	10600		ABC		30	0	0	70	0	0	Ref_1	0	0	0	0
11212.BWC2339	11212	13935	44.2188	7.15709	fecal	etoh	unknown	unknown	wild	adult	Katie Amato	Uganda	Mantled guereza	Colobus guereza		ka.BWC2339	BWC2339			Colobus guereza	flightless	flightless	Colobus guereza	ABC	0	1	0	Ref_1					Ref_117	1	10600		ABC		30	0	0	70	0	0	Ref_1	0	0	0	0
11212.BWC2341	11212	14213	51.1315	7.12275	fecal	etoh	unknown	unknown	wild	adult	Katie Amato	Uganda	Mantled guereza	Colobus guereza		ka.BWC2341	BWC2341			Colobus guereza	flightless	flightless	Colobus guereza	ABC	0	1	0	Ref_1					Ref_117	1	10600		ABC		30	0	0	70	0	0	Ref_1	0	0	0	0
11212.BWC2342	11212	14268	45.6967	7.22865	fecal	etoh	unknown	unknown	wild	adult	Katie Amato	Uganda	Mantled guereza	Colobus guereza		ka.BWC2342	BWC2342			Colobus guereza	flightless	flightless	Colobus guereza	ABC	0	1	0	Ref_1					Ref_117	1	10600		ABC		30	0	0	70	0	0	Ref_1	0	0	0	0
11212.APAL36	11212	21983	36.6276	6.27046	fecal	etoh	unknown	unknown	wild	adult	Katie Amato	Nicaragua	Mantled howler	Alouatta palliata		ka.APAL36	APAL36			Alouatta palliata	flightless	flightless	Alouatta palliata	ABC	0	1	0	Ref_1					Ref_117	1	7274.95		ABC		40	0	0	60	0	0	Ref_1	0	0	0	0
11212.APAL37	11212	29659	43.8973	7.28826	fecal	etoh	unknown	unknown	wild	adult	Katie Amato	Nicaragua	Mantled howler	Alouatta palliata		ka.APAL37	APAL37			Alouatta palliata	flightless	flightless	Alouatta palliata	ABC	0	1	0	Ref_1					Ref_117	1	7274.95		ABC		40	0	0	60	0	0	Ref_1	0	0	0	0
11212.APAL38	11212	11723	38.3747	6.28654	fecal	etoh	unknown	unknown	wild	adult	Katie Amato	Nicaragua	Mantled howler	Alouatta palliata		ka.APAL38	APAL38			Alouatta palliata	flightless	flightless	Alouatta palliata	ABC	0	1	0	Ref_1					Ref_117	1	7274.95		ABC		40	0	0	60	0	0	Ref_1	0	0	0	0
11212.APAL39	11212	14233	45.8449	6.68164	fecal	etoh	unknown	unknown	wild	adult	Katie Amato	Nicaragua	Mantled howler	Alouatta palliata		ka.APAL39	APAL39			Alouatta palliata	flightless	flightless	Alouatta palliata	ABC	0	1	0	Ref_1					Ref_117	1	7274.95		ABC		40	0	0	60	0	0	Ref_1	0	0	0	0
11212.Apalw10	11212	25267	35.1193	6.60285	fecal	etoh	unknown	unknown	wild	adult	Katie Amato	Nicaragua	Mantled howler	Alouatta palliata		ka.Apalw10	Apalw10			Alouatta palliata	flightless	flightless	Alouatta palliata	ABC	0	1	0	Ref_1					Ref_117	1	7274.95		ABC		40	0	0	60	0	0	Ref_1	0	0	0	0
11212.Apalw13	11212	24082	41.4087	6.52167	fecal	etoh	unknown	unknown	wild	adult	Katie Amato	Nicaragua	Mantled howler	Alouatta palliata		ka.Apalw13	Apalw13			Alouatta palliata	flightless	flightless	Alouatta palliata	ABC	0	1	0	Ref_1					Ref_117	1	7274.95		ABC		40	0	0	60	0	0	Ref_1	0	0	0	0
11212.Apalw14	11212	14683	42.3165	6.77558	fecal	etoh	unknown	unknown	wild	adult	Katie Amato	Nicaragua	Mantled howler	Alouatta palliata		ka.Apalw14	Apalw14			Alouatta palliata	flightless	flightless	Alouatta palliata	ABC	0	1	0	Ref_1					Ref_117	1	7274.95		ABC		40	0	0	60	0	0	Ref_1	0	0	0	0
11212.Apalw19	11212	22963	44.194	6.823	fecal	etoh	unknown	unknown	wild	adult	Katie Amato	Nicaragua	Mantled howler	Alouatta palliata		ka.Apalw19	Apalw19			Alouatta palliata	flightless	flightless	Alouatta palliata	ABC	0	1	0	Ref_1					Ref_117	1	7274.95		ABC		40	0	0	60	0	0	Ref_1	0	0	0	0
11212.Apalw20	11212	28112	42.205	6.72785	fecal	etoh	unknown	unknown	wild	adult	Katie Amato	Nicaragua	Mantled howler	Alouatta palliata		ka.Apalw20	Apalw20			Alouatta palliata	flightless	flightless	Alouatta palliata	ABC	0	1	0	Ref_1					Ref_117	1	7274.95		ABC		40	0	0	60	0	0	Ref_1	0	0	0	0
11212.Apalw23	11212	15699	36.5837	6.68673	fecal	etoh	unknown	unknown	wild	adult	Katie Amato	Nicaragua	Mantled howler	Alouatta palliata		ka.Apalw23	Apalw23			Alouatta palliata	flightless	flightless	Alouatta palliata	ABC	0	1	0	Ref_1					Ref_117	1	7274.95		ABC		40	0	0	60	0	0	Ref_1	0	0	0	0
11212.Apalw8	11212	19803	34.6599	6.42909	fecal	etoh	unknown	unknown	wild	adult	Katie Amato	Nicaragua	Mantled howler	Alouatta palliata		ka.Apalw8	Apalw8			Alouatta palliata	flightless	flightless	Alouatta palliata	ABC	0	1	0	Ref_1					Ref_117	1	7274.95		ABC		40	0	0	60	0	0	Ref_1	0	0	0	0
11212.Apalw9	11212	15638	35.252	6.65188	fecal	etoh	unknown	unknown	wild	adult	Katie Amato	Nicaragua	Mantled howler	Alouatta palliata		ka.Apalw9	Apalw9			Alouatta palliata	flightless	flightless	Alouatta palliata	ABC	0	1	0	Ref_1					Ref_117	1	7274.95		ABC		40	0	0	60	0	0	Ref_1	0	0	0	0
11212.JB12	11212	12581	58.3729	7.6509	fecal	etoh	unknown	unknown	wild	adult	Katie Amato	Ethiopia	Olive baboon	Papio anubis		ka.JB12	JB12			Papio anubis	flightless	flightless	Papio anubis	ABC	0	1	0	Ref_1					Ref_58	1	17728.6		ABC		20	10	0	30	0	0	Ref_99	0	40	0	0
11212.JB24	11212	12086	43.6809	6.55148	fecal	etoh	unknown	unknown	wild	adult	Katie Amato	Ethiopia	Olive baboon	Papio anubis		ka.JB24	JB24			Papio anubis	flightless	flightless	Papio anubis	ABC	0	1	0	Ref_1					Ref_58	1	17728.6		ABC		20	10	0	30	0	0	Ref_99	0	40	0	0
11212.JB25	11212	13550	45.6397	6.95841	fecal	etoh	unknown	unknown	wild	adult	Katie Amato	Ethiopia	Olive baboon	Papio anubis		ka.JB25	JB25			Papio anubis	flightless	flightless	Papio anubis	ABC	0	1	0	Ref_1					Ref_58	1	17728.6		ABC		20	10	0	30	0	0	Ref_99	0	40	0	0
11212.JB28	11212	19035	41.5809	6.86715	fecal	etoh	unknown	unknown	wild	adult	Katie Amato	Ethiopia	Olive baboon	Papio anubis		ka.JB28	JB28			Papio anubis	flightless	flightless	Papio anubis	ABC	0	1	0	Ref_1					Ref_58	1	17728.6		ABC		20	10	0	30	0	0	Ref_99	0	40	0	0
11212.JB30	11212	22611	50.9032	7.07582	fecal	etoh	unknown	unknown	wild	adult	Katie Amato	Ethiopia	Olive baboon	Papio anubis		ka.JB30	JB30			Papio anubis	flightless	flightless	Papio anubis	ABC	0	1	0	Ref_1					Ref_58	1	17728.6		ABC		20	10	0	30	0	0	Ref_99	0	40	0	0
11212.JB31	11212	19647	51.64	7.22289	fecal	etoh	unknown	unknown	wild	adult	Katie Amato	Ethiopia	Olive baboon	Papio anubis		ka.JB31	JB31			Papio anubis	flightless	flightless	Papio anubis	ABC	0	1	0	Ref_1					Ref_58	1	17728.6		ABC		20	10	0	30	0	0	Ref_99	0	40	0	0
11212.JB4	11212	13708	58.1955	7.58261	fecal	etoh	unknown	unknown	wild	adult	Katie Amato	Ethiopia	Olive baboon	Papio anubis		ka.JB4	JB4			Papio anubis	flightless	flightless	Papio anubis	ABC	0	1	0	Ref_1					Ref_58	1	17728.6		ABC		20	10	0	30	0	0	Ref_99	0	40	0	0
11212.ERUB.105M	11212	12341	42.0325	6.5374	fecal	etoh	unknown	unknown	wild	adult	Katie Amato	Madagascar	Redbellied lemur	Eulemur rubriventer		ka.ERUB.105M	ERUB.105M			Eulemur rubriventer	flightless	flightless	Eulemur rubriventer	ABC	0	1	0	Ref_1					Ref_117	1	1400		ABC		30	0	0	70	0	0	Ref_1	0	0	0	0
11212.ERUB.108M	11212	12286	31.1132	6.25101	fecal	etoh	unknown	unknown	wild	adult	Katie Amato	Madagascar	Redbellied lemur	Eulemur rubriventer		ka.ERUB.108M	ERUB.108M			Eulemur rubriventer	flightless	flightless	Eulemur rubriventer	ABC	0	1	0	Ref_1					Ref_117	1	1400		ABC		30	0	0	70	0	0	Ref_1	0	0	0	0
11212.ERUB.12M	11212	15887	34.2993	6.55551	fecal	etoh	unknown	unknown	wild	adult	Katie Amato	Madagascar	Redbellied lemur	Eulemur rubriventer		ka.ERUB.12M	ERUB.12M			Eulemur rubriventer	flightless	flightless	Eulemur rubriventer	ABC	0	1	0	Ref_1					Ref_117	1	1400		ABC		30	0	0	70	0	0	Ref_1	0	0	0	0
11212.ERUB.13M	11212	17346	43.089	6.79375	fecal	etoh	unknown	unknown	wild	adult	Katie Amato	Madagascar	Redbellied lemur	Eulemur rubriventer		ka.ERUB.13M	ERUB.13M			Eulemur rubriventer	flightless	flightless	Eulemur rubriventer	ABC	0	1	0	Ref_1					Ref_117	1	1400		ABC		30	0	0	70	0	0	Ref_1	0	0	0	0
11212.ERUB.14M	11212	12911	35.9309	6.73913	fecal	etoh	unknown	unknown	wild	adult	Katie Amato	Madagascar	Redbellied lemur	Eulemur rubriventer		ka.ERUB.14M	ERUB.14M			Eulemur rubriventer	flightless	flightless	Eulemur rubriventer	ABC	0	1	0	Ref_1					Ref_117	1	1400		ABC		30	0	0	70	0	0	Ref_1	0	0	0	0
11212.ERUB.20M	11212	11230	31.6278	6.29281	fecal	etoh	unknown	unknown	wild	adult	Katie Amato	Madagascar	Redbellied lemur	Eulemur rubriventer		ka.ERUB.20M	ERUB.20M			Eulemur rubriventer	flightless	flightless	Eulemur rubriventer	ABC	0	1	0	Ref_1					Ref_117	1	1400		ABC		30	0	0	70	0	0	Ref_1	0	0	0	0
11212.ERUB.21M	11212	15687	31.0042	6.35432	fecal	etoh	unknown	unknown	wild	adult	Katie Amato	Madagascar	Redbellied lemur	Eulemur rubriventer		ka.ERUB.21M	ERUB.21M			Eulemur rubriventer	flightless	flightless	Eulemur rubriventer	ABC	0	1	0	Ref_1					Ref_117	1	1400		ABC		30	0	0	70	0	0	Ref_1	0	0	0	0
11212.ERUB.33M	11212	13064	28.3119	5.86744	fecal	etoh	unknown	unknown	wild	adult	Katie Amato	Madagascar	Redbellied lemur	Eulemur rubriventer		ka.ERUB.33M	ERUB.33M			Eulemur rubriventer	flightless	flightless	Eulemur rubriventer	ABC	0	1	0	Ref_1					Ref_117	1	1400		ABC		30	0	0	70	0	0	Ref_1	0	0	0	0
11212.ERUB.4M	11212	12652	36.9179	6.40118	fecal	etoh	unknown	unknown	wild	adult	Katie Amato	Madagascar	Redbellied lemur	Eulemur rubriventer		ka.ERUB.4M	ERUB.4M			Eulemur rubriventer	flightless	flightless	Eulemur rubriventer	ABC	0	1	0	Ref_1					Ref_117	1	1400		ABC		30	0	0	70	0	0	Ref_1	0	0	0	0
11212.ERUB.76M	11212	14479	23.1879	5.30627	fecal	etoh	unknown	unknown	wild	adult	Katie Amato	Madagascar	Redbellied lemur	Eulemur rubriventer		ka.ERUB.76M	ERUB.76M			Eulemur rubriventer	flightless	flightless	Eulemur rubriventer	ABC	0	1	0	Ref_1					Ref_117	1	1400		ABC		30	0	0	70	0	0	Ref_1	0	0	0	0
11212.ERUB.79M	11212	12035	35.8149	6.10187	fecal	etoh	unknown	unknown	wild	adult	Katie Amato	Madagascar	Redbellied lemur	Eulemur rubriventer		ka.ERUB.79M	ERUB.79M			Eulemur rubriventer	flightless	flightless	Eulemur rubriventer	ABC	0	1	0	Ref_1					Ref_117	1	1400		ABC		30	0	0	70	0	0	Ref_1	0	0	0	0
11212.ERUB.98M	11212	14358	30.1811	5.95664	fecal	etoh	unknown	unknown	wild	adult	Katie Amato	Madagascar	Redbellied lemur	Eulemur rubriventer		ka.ERUB.98M	ERUB.98M			Eulemur rubriventer	flightless	flightless	Eulemur rubriventer	ABC	0	1	0	Ref_1					Ref_117	1	1400		ABC		30	0	0	70	0	0	Ref_1	0	0	0	0
11212.RC2068	11212	15814	39.819	6.73057	fecal	etoh	unknown	unknown	wild	adult	Katie Amato	Uganda	Redtailed monkey	Cercopithecus ascanius		ka.RC2068	RC2068			Cercopithecus ascanius	flightless	flightless	Cercopithecus ascanius	ABC	0	1	0	Ref_1					Ref_117	1	3550		ABC		50	20	0	10	0	10	Ref_1	0	0	0	10
11212.RT2013	11212	12485	42.8253	7.09316	fecal	etoh	unknown	unknown	wild	adult	Katie Amato	Uganda	Redtailed monkey	Cercopithecus ascanius		ka.RT2013	RT2013			Cercopithecus ascanius	flightless	flightless	Cercopithecus ascanius	ABC	0	1	0	Ref_1					Ref_117	1	3550		ABC		50	20	0	10	0	10	Ref_1	0	0	0	10
11212.RT2017	11212	15724	49.3459	7.76807	fecal	etoh	unknown	unknown	wild	adult	Katie Amato	Uganda	Redtailed monkey	Cercopithecus ascanius		ka.RT2017	RT2017			Cercopithecus ascanius	flightless	flightless	Cercopithecus ascanius	ABC	0	1	0	Ref_1					Ref_117	1	3550		ABC		50	20	0	10	0	10	Ref_1	0	0	0	10
11212.RT2019	11212	14374	50.5297	7.41449	fecal	etoh	unknown	unknown	wild	adult	Katie Amato	Uganda	Redtailed monkey	Cercopithecus ascanius		ka.RT2019	RT2019			Cercopithecus ascanius	flightless	flightless	Cercopithecus ascanius	ABC	0	1	0	Ref_1					Ref_117	1	3550		ABC		50	20	0	10	0	10	Ref_1	0	0	0	10
11212.RT2021	11212	19566	51.8387	7.6324	fecal	etoh	unknown	unknown	wild	adult	Katie Amato	Uganda	Redtailed monkey	Cercopithecus ascanius		ka.RT2021	RT2021			Cercopithecus ascanius	flightless	flightless	Cercopithecus ascanius	ABC	0	1	0	Ref_1					Ref_117	1	3550		ABC		50	20	0	10	0	10	Ref_1	0	0	0	10
11212.RT2048	11212	19143	60.1248	7.69694	fecal	etoh	unknown	unknown	wild	adult	Katie Amato	Uganda	Redtailed monkey	Cercopithecus ascanius		ka.RT2048	RT2048			Cercopithecus ascanius	flightless	flightless	Cercopithecus ascanius	ABC	0	1	0	Ref_1					Ref_117	1	3550		ABC		50	20	0	10	0	10	Ref_1	0	0	0	10
11212.RT2050	11212	13583	57.3217	7.65833	fecal	etoh	unknown	unknown	wild	adult	Katie Amato	Uganda	Redtailed monkey	Cercopithecus ascanius		ka.RT2050	RT2050			Cercopithecus ascanius	flightless	flightless	Cercopithecus ascanius	ABC	0	1	0	Ref_1					Ref_117	1	3550		ABC		50	20	0	10	0	10	Ref_1	0	0	0	10
11212.RT2135	11212	13423	43.4441	6.71743	fecal	etoh	unknown	unknown	wild	adult	Katie Amato	Uganda	Redtailed monkey	Cercopithecus ascanius		ka.RT2135	RT2135			Cercopithecus ascanius	flightless	flightless	Cercopithecus ascanius	ABC	0	1	0	Ref_1					Ref_117	1	3550		ABC		50	20	0	10	0	10	Ref_1	0	0	0	10
11212.Lc155	11212	12970	40.5717	6.57919	fecal	etoh	unknown	unknown	wild	adult	Katie Amato	Madagascar	Ringtailed lemur	Lemur catta		ka.Lc155	Lc155			Lemur catta	flightless	flightless	Lemur catta	ABC	0	1	0	Ref_1					Ref_117	1	2900		ABC		80	0	0	20	0	0	Ref_1	0	0	0	0
11212.Lc172	11212	20926	40.1025	6.78574	fecal	etoh	unknown	unknown	wild	adult	Katie Amato	Madagascar	Ringtailed lemur	Lemur catta		ka.Lc172	Lc172			Lemur catta	flightless	flightless	Lemur catta	ABC	0	1	0	Ref_1					Ref_117	1	2900		ABC		80	0	0	20	0	0	Ref_1	0	0	0	0
11212.Lc23	11212	12915	44.7189	6.60528	fecal	etoh	unknown	unknown	wild	adult	Katie Amato	Madagascar	Ringtailed lemur	Lemur catta		ka.Lc23	Lc23			Lemur catta	flightless	flightless	Lemur catta	ABC	0	1	0	Ref_1					Ref_117	1	2900		ABC		80	0	0	20	0	0	Ref_1	0	0	0	0
11212.Lc259	11212	12334	40.5526	6.12366	fecal	etoh	unknown	unknown	wild	adult	Katie Amato	Madagascar	Ringtailed lemur	Lemur catta		ka.Lc259	Lc259			Lemur catta	flightless	flightless	Lemur catta	ABC	0	1	0	Ref_1					Ref_117	1	2900		ABC		80	0	0	20	0	0	Ref_1	0	0	0	0
11212.Lc268	11212	14346	35.5326	5.74167	fecal	etoh	unknown	unknown	wild	adult	Katie Amato	Madagascar	Ringtailed lemur	Lemur catta		ka.Lc268	Lc268			Lemur catta	flightless	flightless	Lemur catta	ABC	0	1	0	Ref_1					Ref_117	1	2900		ABC		80	0	0	20	0	0	Ref_1	0	0	0	0
11212.Lc301	11212	15513	41.0549	6.30307	fecal	etoh	unknown	unknown	wild	adult	Katie Amato	Madagascar	Ringtailed lemur	Lemur catta		ka.Lc301	Lc301			Lemur catta	flightless	flightless	Lemur catta	ABC	0	1	0	Ref_1					Ref_117	1	2900		ABC		80	0	0	20	0	0	Ref_1	0	0	0	0
11212.Lc316	11212	13419	39.1679	6.07828	fecal	etoh	unknown	unknown	wild	adult	Katie Amato	Madagascar	Ringtailed lemur	Lemur catta		ka.Lc316	Lc316			Lemur catta	flightless	flightless	Lemur catta	ABC	0	1	0	Ref_1					Ref_117	1	2900		ABC		80	0	0	20	0	0	Ref_1	0	0	0	0
11212.Lc318	11212	13446	34.4277	5.31563	fecal	etoh	unknown	unknown	wild	adult	Katie Amato	Madagascar	Ringtailed lemur	Lemur catta		ka.Lc318	Lc318			Lemur catta	flightless	flightless	Lemur catta	ABC	0	1	0	Ref_1					Ref_117	1	2900		ABC		80	0	0	20	0	0	Ref_1	0	0	0	0
11212.Lc331	11212	12576	36.4564	6.34455	fecal	etoh	unknown	unknown	wild	adult	Katie Amato	Madagascar	Ringtailed lemur	Lemur catta		ka.Lc331	Lc331			Lemur catta	flightless	flightless	Lemur catta	ABC	0	1	0	Ref_1					Ref_117	1	2900		ABC		80	0	0	20	0	0	Ref_1	0	0	0	0
11212.Lc336	11212	16714	40.6091	6.67929	fecal	etoh	unknown	unknown	wild	adult	Katie Amato	Madagascar	Ringtailed lemur	Lemur catta		ka.Lc336	Lc336			Lemur catta	flightless	flightless	Lemur catta	ABC	0	1	0	Ref_1					Ref_117	1	2900		ABC		80	0	0	20	0	0	Ref_1	0	0	0	0
11212.Asen1013	11212	18511	40.6376	6.38121	fecal	etoh	unknown	unknown	wild	adult	Katie Amato	Colombia	Venezuelan red howler	Alouatta seniculus		ka.Asen1013	Asen1013			Alouatta seniculus	flightless	flightless	Alouatta seniculus	ABC	0	1	0	Ref_1					Ref_117	1	6145.54		ABC		40	0	0	60	0	0	Ref_1	0	0	0	0
11212.Asen1019	11212	16891	39.2264	6.69633	fecal	etoh	unknown	unknown	wild	adult	Katie Amato	Colombia	Venezuelan red howler	Alouatta seniculus		ka.Asen1019	Asen1019			Alouatta seniculus	flightless	flightless	Alouatta seniculus	ABC	0	1	0	Ref_1					Ref_117	1	6145.54		ABC		40	0	0	60	0	0	Ref_1	0	0	0	0
11212.Asen1111	11212	39353	33.6783	6.42114	fecal	etoh	unknown	unknown	wild	adult	Katie Amato	Colombia	Venezuelan red howler	Alouatta seniculus		ka.Asen1111	Asen1111			Alouatta seniculus	flightless	flightless	Alouatta seniculus	ABC	0	1	0	Ref_1					Ref_117	1	6145.54		ABC		40	0	0	60	0	0	Ref_1	0	0	0	0
11212.Asen1118	11212	10850	43.8092	6.87822	fecal	etoh	unknown	unknown	wild	adult	Katie Amato	Colombia	Venezuelan red howler	Alouatta seniculus		ka.Asen1118	Asen1118			Alouatta seniculus	flightless	flightless	Alouatta seniculus	ABC	0	1	0	Ref_1					Ref_117	1	6145.54		ABC		40	0	0	60	0	0	Ref_1	0	0	0	0
11212.Asen685	11212	31758	47.8861	7.22458	fecal	etoh	unknown	unknown	wild	adult	Katie Amato	Colombia	Venezuelan red howler	Alouatta seniculus		ka.Asen685	Asen685			Alouatta seniculus	flightless	flightless	Alouatta seniculus	ABC	0	1	0	Ref_1					Ref_117	1	6145.54		ABC		40	0	0	60	0	0	Ref_1	0	0	0	0
11212.AsenLink1	11212	16010	32.952	6.25743	fecal	etoh	unknown	unknown	wild	adult	Katie Amato	Ecuador	Venezuelan red howler	Alouatta seniculus		ka.AsenLink1	AsenLink1			Alouatta seniculus	flightless	flightless	Alouatta seniculus	ABC	0	1	0	Ref_1					Ref_117	1	6145.54		ABC		40	0	0	60	0	0	Ref_1	0	0	0	0
11212.AsenLink2	11212	12891	50.8619	5.96571	fecal	etoh	unknown	unknown	wild	adult	Katie Amato	Ecuador	Venezuelan red howler	Alouatta seniculus		ka.AsenLink2	AsenLink2			Alouatta seniculus	flightless	flightless	Alouatta seniculus	ABC	0	1	0	Ref_1					Ref_117	1	6145.54		ABC		40	0	0	60	0	0	Ref_1	0	0	0	0
11212.AsenLink3	11212	16023	41.693	6.77943	fecal	etoh	unknown	unknown	wild	adult	Katie Amato	Ecuador	Venezuelan red howler	Alouatta seniculus		ka.AsenLink3	AsenLink3			Alouatta seniculus	flightless	flightless	Alouatta seniculus	ABC	0	1	0	Ref_1					Ref_117	1	6145.54		ABC		40	0	0	60	0	0	Ref_1	0	0	0	0
11212.AsenLink4	11212	24604	40.1564	6.77229	fecal	etoh	unknown	unknown	wild	adult	Katie Amato	Ecuador	Venezuelan red howler	Alouatta seniculus		ka.AsenLink4	AsenLink4			Alouatta seniculus	flightless	flightless	Alouatta seniculus	ABC	0	1	0	Ref_1					Ref_117	1	6145.54		ABC		40	0	0	60	0	0	Ref_1	0	0	0	0
11212.AsenLink5	11212	20638	47.7479	6.44479	fecal	etoh	unknown	unknown	wild	adult	Katie Amato	Ecuador	Venezuelan red howler	Alouatta seniculus		ka.AsenLink5	AsenLink5			Alouatta seniculus	flightless	flightless	Alouatta seniculus	ABC	0	1	0	Ref_1					Ref_117	1	6145.54		ABC		40	0	0	60	0	0	Ref_1	0	0	0	0
11212.PVAbb	11212	18288	29.8454	6.21497	fecal	etoh	unknown	unknown	wild	adult	Katie Amato	Madagascar	Verreauxs sifaka	Propithecus verreauxi		ka.PVAbb	PVAbb			Propithecus verreauxi	flightless	flightless	Propithecus verreauxi	ABC	0	1	0	Ref_1					Ref_117	1	3480		ABC		30	0	0	70	0	0	Ref_1	0	0	0	0
11212.PVLou	11212	17533	30.4364	5.74359	fecal	etoh	unknown	unknown	wild	adult	Katie Amato	Madagascar	Verreauxs sifaka	Propithecus verreauxi		ka.PVLou	PVLou			Propithecus verreauxi	flightless	flightless	Propithecus verreauxi	ABC	0	1	0	Ref_1					Ref_117	1	3480		ABC		30	0	0	70	0	0	Ref_1	0	0	0	0
11212.PVPam	11212	29843	32.2091	6.2802	fecal	etoh	unknown	unknown	wild	adult	Katie Amato	Madagascar	Verreauxs sifaka	Propithecus verreauxi		ka.PVPam	PVPam			Propithecus verreauxi	flightless	flightless	Propithecus verreauxi	ABC	0	1	0	Ref_1					Ref_117	1	3480		ABC		30	0	0	70	0	0	Ref_1	0	0	0	0
11212.PVPet	11212	13530	28.1783	5.97039	fecal	etoh	unknown	unknown	wild	adult	Katie Amato	Madagascar	Verreauxs sifaka	Propithecus verreauxi		ka.PVPet	PVPet			Propithecus verreauxi	flightless	flightless	Propithecus verreauxi	ABC	0	1	0	Ref_1					Ref_117	1	3480		ABC		30	0	0	70	0	0	Ref_1	0	0	0	0
11212.PVQui	11212	22510	30.4201	6.15015	fecal	etoh	unknown	unknown	wild	adult	Katie Amato	Madagascar	Verreauxs sifaka	Propithecus verreauxi		ka.PVQui	PVQui			Propithecus verreauxi	flightless	flightless	Propithecus verreauxi	ABC	0	1	0	Ref_1					Ref_117	1	3480		ABC		30	0	0	70	0	0	Ref_1	0	0	0	0
11212.PVRij	11212	21661	26.6747	5.37806	fecal	etoh	unknown	unknown	wild	adult	Katie Amato	Madagascar	Verreauxs sifaka	Propithecus verreauxi		ka.PVRij	PVRij			Propithecus verreauxi	flightless	flightless	Propithecus verreauxi	ABC	0	1	0	Ref_1					Ref_117	1	3480		ABC		30	0	0	70	0	0	Ref_1	0	0	0	0
11212.Gor1	11212	11712	51.9615	7.22918	fecal	etoh	unknown	unknown	wild	adult	Katie Amato	CAR	Western gorilla	Gorilla gorilla		ka.Gor1	Gor1			Gorilla gorilla	flightless	flightless	Gorilla gorilla	ABC	0	1	0	Ref_1					Ref_117	1	131626		ABC		10	0	0	90	0	0	Ref_1	0	0	0	0
11212.Gor11	11212	16072	43.2984	6.7123	fecal	etoh	unknown	unknown	wild	adult	Katie Amato	CAR	Western gorilla	Gorilla gorilla		ka.Gor11	Gor11			Gorilla gorilla	flightless	flightless	Gorilla gorilla	ABC	0	1	0	Ref_1					Ref_117	1	131626		ABC		10	0	0	90	0	0	Ref_1	0	0	0	0
11212.Gor12	11212	20662	50.0963	6.72364	fecal	etoh	unknown	unknown	wild	adult	Katie Amato	CAR	Western gorilla	Gorilla gorilla		ka.Gor12	Gor12			Gorilla gorilla	flightless	flightless	Gorilla gorilla	ABC	0	1	0	Ref_1					Ref_117	1	131626		ABC		10	0	0	90	0	0	Ref_1	0	0	0	0
11212.Gor2	11212	14224	49.0638	7.01519	fecal	etoh	unknown	unknown	wild	adult	Katie Amato	CAR	Western gorilla	Gorilla gorilla		ka.Gor2	Gor2			Gorilla gorilla	flightless	flightless	Gorilla gorilla	ABC	0	1	0	Ref_1					Ref_117	1	131626		ABC		10	0	0	90	0	0	Ref_1	0	0	0	0
11212.Gor3	11212	14369	50.4816	6.94464	fecal	etoh	unknown	unknown	wild	adult	Katie Amato	CAR	Western gorilla	Gorilla gorilla		ka.Gor3	Gor3			Gorilla gorilla	flightless	flightless	Gorilla gorilla	ABC	0	1	0	Ref_1					Ref_117	1	131626		ABC		10	0	0	90	0	0	Ref_1	0	0	0	0
11212.Gor4	11212	14329	53.875	7.03438	fecal	etoh	unknown	unknown	wild	adult	Katie Amato	CAR	Western gorilla	Gorilla gorilla		ka.Gor4	Gor4			Gorilla gorilla	flightless	flightless	Gorilla gorilla	ABC	0	1	0	Ref_1					Ref_117	1	131626		ABC		10	0	0	90	0	0	Ref_1	0	0	0	0
11212.Gor5	11212	15180	47.7025	5.86912	fecal	etoh	unknown	unknown	wild	adult	Katie Amato	CAR	Western gorilla	Gorilla gorilla		ka.Gor5	Gor5			Gorilla gorilla	flightless	flightless	Gorilla gorilla	ABC	0	1	0	Ref_1					Ref_117	1	131626		ABC		10	0	0	90	0	0	Ref_1	0	0	0	0
11212.Gor6	11212	21463	44.2626	6.47146	fecal	etoh	unknown	unknown	wild	adult	Katie Amato	CAR	Western gorilla	Gorilla gorilla		ka.Gor6	Gor6			Gorilla gorilla	flightless	flightless	Gorilla gorilla	ABC	0	1	0	Ref_1					Ref_117	1	131626		ABC		10	0	0	90	0	0	Ref_1	0	0	0	0
11212.Gor7	11212	19377	51.7441	7.19474	fecal	etoh	unknown	unknown	wild	adult	Katie Amato	CAR	Western gorilla	Gorilla gorilla		ka.Gor7	Gor7			Gorilla gorilla	flightless	flightless	Gorilla gorilla	ABC	0	1	0	Ref_1					Ref_117	1	131626		ABC		10	0	0	90	0	0	Ref_1	0	0	0	0
11212.Gor8	11212	19158	52.6061	6.87068	fecal	etoh	unknown	unknown	wild	adult	Katie Amato	CAR	Western gorilla	Gorilla gorilla		ka.Gor8	Gor8			Gorilla gorilla	flightless	flightless	Gorilla gorilla	ABC	0	1	0	Ref_1					Ref_117	1	131626		ABC		10	0	0	90	0	0	Ref_1	0	0	0	0
11212.Gor9	11212	18586	60.933	7.46583	fecal	etoh	unknown	unknown	wild	adult	Katie Amato	CAR	Western gorilla	Gorilla gorilla		ka.Gor9	Gor9			Gorilla gorilla	flightless	flightless	Gorilla gorilla	ABC	0	1	0	Ref_1					Ref_117	1	131626		ABC		10	0	0	90	0	0	Ref_1	0	0	0	0
11212.RC2036	11212	16828	55.6924	7.56988	fecal	etoh	unknown	unknown	wild	adult	Katie Amato	Uganda	Western red colobus	Piliocolobus badius		ka.RC2036	RC2036			Piliocolobus badius	flightless	flightless	Piliocolobus badius	ABC	0	1	0	Ref_1					Ref_58	1	8430.4		ABC		20	0	0	80	0	0	Ref_1	0	0	0	0
11212.RC2071	11212	11275	56.7401	7.38037	fecal	etoh	unknown	unknown	wild	adult	Katie Amato	Uganda	Western red colobus	Piliocolobus badius		ka.RC2071	RC2071			Piliocolobus badius	flightless	flightless	Piliocolobus badius	ABC	0	1	0	Ref_1					Ref_58	1	8430.4		ABC		20	0	0	80	0	0	Ref_1	0	0	0	0
11212.RC2096	11212	14747	57.5612	7.12364	fecal	etoh	unknown	unknown	wild	adult	Katie Amato	Uganda	Western red colobus	Piliocolobus badius		ka.RC2096	RC2096			Piliocolobus badius	flightless	flightless	Piliocolobus badius	ABC	0	1	0	Ref_1					Ref_58	1	8430.4		ABC		20	0	0	80	0	0	Ref_1	0	0	0	0
11212.RC2098	11212	15545	56.1156	7.29964	fecal	etoh	unknown	unknown	wild	adult	Katie Amato	Uganda	Western red colobus	Piliocolobus badius		ka.RC2098	RC2098			Piliocolobus badius	flightless	flightless	Piliocolobus badius	ABC	0	1	0	Ref_1					Ref_58	1	8430.4		ABC		20	0	0	80	0	0	Ref_1	0	0	0	0
11212.RC2137	11212	13364	46.67	6.82989	fecal	etoh	unknown	unknown	wild	adult	Katie Amato	Uganda	Western red colobus	Piliocolobus badius		ka.RC2137	RC2137			Piliocolobus badius	flightless	flightless	Piliocolobus badius	ABC	0	1	0	Ref_1					Ref_58	1	8430.4		ABC		20	0	0	80	0	0	Ref_1	0	0	0	0
11212.RC2138	11212	15522	52.7482	7.11607	fecal	etoh	unknown	unknown	wild	adult	Katie Amato	Uganda	Western red colobus	Piliocolobus badius		ka.RC2138	RC2138			Piliocolobus badius	flightless	flightless	Piliocolobus badius	ABC	0	1	0	Ref_1					Ref_58	1	8430.4		ABC		20	0	0	80	0	0	Ref_1	0	0	0	0
11212.RC2141	11212	19945	64.027	7.30388	fecal	etoh	unknown	unknown	wild	adult	Katie Amato	Uganda	Western red colobus	Piliocolobus badius		ka.RC2141	RC2141			Piliocolobus badius	flightless	flightless	Piliocolobus badius	ABC	0	1	0	Ref_1					Ref_58	1	8430.4		ABC		20	0	0	80	0	0	Ref_1	0	0	0	0
11212.Ahyb1000	11212	11014	37.2474	6.0866	fecal	etoh	unknown	unknown	wild	adult	Katie Amato	Colombia	Whitebellied spider monkey	Ateles hybridus		ka.Ahyb1000	Ahyb1000			Ateles hybridus	flightless	flightless	Ateles hybridus	ABC	0	1	0	Ref_1					Ref_2, Ref_3	0	6394.85		D1		60	10	0	10	0	10	Ref_2	0	0	0	10
11212.Ahyb257	11212	11690	32.2367	6.40587	fecal	etoh	unknown	unknown	wild	adult	Katie Amato	Colombia	Whitebellied spider monkey	Ateles hybridus		ka.Ahyb257	Ahyb257			Ateles hybridus	flightless	flightless	Ateles hybridus	ABC	0	1	0	Ref_1					Ref_2, Ref_3	0	6394.85		D1		60	10	0	10	0	10	Ref_2	0	0	0	10
11212.Ahyb411	11212	13579	32.1053	6.29455	fecal	etoh	unknown	unknown	wild	adult	Katie Amato	Colombia	Whitebellied spider monkey	Ateles hybridus		ka.Ahyb411	Ahyb411			Ateles hybridus	flightless	flightless	Ateles hybridus	ABC	0	1	0	Ref_1					Ref_2, Ref_3	0	6394.85		D1		60	10	0	10	0	10	Ref_2	0	0	0	10
11212.AtbelzLink1	11212	19608	33.0665	6.15802	fecal	etoh	unknown	unknown	wild	adult	Katie Amato	Ecuador	Whitebellied spider monkey	Ateles belzebuth		ka.AtbelzLink1	AtbelzLink1			Ateles belzebuth	flightless	flightless	Ateles belzebuth	ABC	0	1	0	Ref_1					Ref_117	1	5000		ABC		60	10	0	10	0	10	Ref_1	0	0	0	10
11212.AtbelzLink2	11212	21723	37.5515	5.91465	fecal	etoh	unknown	unknown	wild	adult	Katie Amato	Ecuador	Whitebellied spider monkey	Ateles belzebuth		ka.AtbelzLink2	AtbelzLink2			Ateles belzebuth	flightless	flightless	Ateles belzebuth	ABC	0	1	0	Ref_1					Ref_117	1	5000		ABC		60	10	0	10	0	10	Ref_1	0	0	0	10
11212.AtbelzLink3	11212	22337	38.8177	5.75528	fecal	etoh	unknown	unknown	wild	adult	Katie Amato	Ecuador	Whitebellied spider monkey	Ateles belzebuth		ka.AtbelzLink3	AtbelzLink3			Ateles belzebuth	flightless	flightless	Ateles belzebuth	ABC	0	1	0	Ref_1					Ref_117	1	5000		ABC		60	10	0	10	0	10	Ref_1	0	0	0	10
11212.AtbelzLink4	11212	22313	26.8151	4.90774	fecal	etoh	unknown	unknown	wild	adult	Katie Amato	Ecuador	Whitebellied spider monkey	Ateles belzebuth		ka.AtbelzLink4	AtbelzLink4			Ateles belzebuth	flightless	flightless	Ateles belzebuth	ABC	0	1	0	Ref_1					Ref_117	1	5000		ABC		60	10	0	10	0	10	Ref_1	0	0	0	10
11212.AtbelzLink5	11212	27452	34.6962	5.67572	fecal	etoh	unknown	unknown	wild	adult	Katie Amato	Ecuador	Whitebellied spider monkey	Ateles belzebuth		ka.AtbelzLink5	AtbelzLink5			Ateles belzebuth	flightless	flightless	Ateles belzebuth	ABC	0	1	0	Ref_1					Ref_117	1	5000		ABC		60	10	0	10	0	10	Ref_1	0	0	0	10
11166.ATL.24538.hornbill	11166	91173	46.0206	3.55931	fecal	none	M	unknown	captive		Zoo Atlanta	USA	Abyssinian ground hornbill	Bucorvus abyssinicus	2015-10-06	atl.A00025	A00025			Bucorvus abyssinicus	flighted	strong	Bucorvus abyssinicus						92	Ground-hornbills	Bucorvidae		Dunning08	1	4000	Omnivore	A	Hamish	10	30	0	0	10	10	Ref_6	40	0	0	0
11166.ATL.24066.tortoise	11166	115930	66.1681	7.11695	fecal	none	unknown	unknown	captive		Zoo Atlanta	USA	Aldabra giant tortoise	Aldabrachelys gigantea	2015-10-07			atl.gtortoise.1	atl.gtortoise	Aldabrachelys gigantea	flightless	flightless	Aldabrachelys gigantea
11166.ATL.24069.tortoise	11166	92088	52.3051	5.99591	fecal	none	unknown	unknown	captive		Zoo Atlanta	USA	Aldabra giant tortoise	Aldabrachelys gigantea	2015-10-07			atl.gtortoise.2	atl.gtortoise	Aldabrachelys gigantea	flightless	flightless	Aldabrachelys gigantea
11166.ATL.25147.anole	11166	144511	20.8124	5.18118	fecal	none	M	unknown	captive		Zoo Atlanta	USA	Allisons anole	Anolis allisoni	2015-10-07	atl.13R126	13R126			Anolis allisoni	flightless	flightless	Anolis allisoni
11166.ATL.25169.anole	11166	90995	20.251	4.6198	fecal	none	M	unknown	captive		Zoo Atlanta	USA	Allisons anole	Anolis allisoni	2015-10-07	atl.13R127	13R127			Anolis allisoni	flightless	flightless	Anolis allisoni
11166.ATL.24420.boa	11166	81592	15.6449	4.37333	fecal	none	M	unknown	captive		Zoo Atlanta	USA	Amazon tree boa	Corallus hortulanus hortulanus	2015-10-08	atl.B06703	B06703			Corallus hortulanus hortulanus	flightless	flightless	Corallus hortulanus hortulanus
11166.ATL.25166.boa	11166	125612	16.2535	4.03954	fecal	none	M	unknown	captive		Zoo Atlanta	USA	Amazon tree boa	Corallus hortulanus hortulanus	2015-10-07	atl.B06703	B06703			Corallus hortulanus hortulanus	flightless	flightless	Corallus hortulanus hortulanus
11166.ATL.24443.starling	11166	138362	8.3084	2.85888	fecal	none	M	unknown	captive		Zoo Atlanta	USA	Amethyst starling	Cinnyricinclus leucogaster	2015-10-07	atl.15B028	15B028			Cinnyricinclus leucogaster	flighted	strong	Cinnyricinclus leucogaster						177	Starlings	Sturnidae		Dunning08	1	44	FruiNect	A	Carolina	80	20	0	0	0	0	Ref_14	0	0	0	0
11166.ATL.24446.starling	11166	113990	15.1353	4.14913	fecal	none	unknown	unknown	captive		Zoo Atlanta	USA	Amethyst starling	Cinnyricinclus leucogaster	2015-10-07			atl.amethyststarling.1	atl.amethyststarling	Cinnyricinclus leucogaster	flighted	strong	Cinnyricinclus leucogaster						177	Starlings	Sturnidae		Dunning08	1	44	FruiNect	A	Carolina	80	20	0	0	0	0	Ref_14	0	0	0	0
11166.ATL.24495.starling	11166	79702	20.4896	3.9609	fecal	none	unknown	unknown	captive		Zoo Atlanta	USA	Amethyst starling	Cinnyricinclus leucogaster	2015-10-07		12B052 or A90043 or or 15B024	atl.amethyststarling.2	atl.amethyststarling	Cinnyricinclus leucogaster	flighted	strong	Cinnyricinclus leucogaster						177	Starlings	Sturnidae		Dunning08	1	44	FruiNect	A	Carolina	80	20	0	0	0	0	Ref_14	0	0	0	0
11166.ATL.24523.starling	11166	2517			fecal	none	M	unknown	captive		Zoo Atlanta	USA	Amethyst starling	Cinnyricinclus leucogaster	2015-10-06	atl.A80018	A80018			Cinnyricinclus leucogaster	flighted	strong	Cinnyricinclus leucogaster						177	Starlings	Sturnidae		Dunning08	1	44	FruiNect	A	Carolina	80	20	0	0	0	0	Ref_14	0	0	0	0
11166.ATL.24535.otter	11166	104335	11.6069	2.15604	fecal	none	F	unknown	captive		Zoo Atlanta	USA	Asian small clawed otter	Aonyx cinerea	2015-10-07		A51010 or A41024	atl.unknownotter.1	atl.unknownotter	Aonyx cinerea	flightless	flightless	Aonyx cinerea	ABC	0	0	1	Ref_1					Ref_58	1	3527.59		ABC		0	80	0	0	0	0	Ref_110	10	0	10	0
11166.ATL.24513.otter	11166	3028			fecal	none	F	unknown	captive		Zoo Atlanta	USA	Asian small clawed otter or giant river otter	Aonyx cinerea	2015-10-06	atl.A51010	A51010			Aonyx cinerea	flightless	flightless	Aonyx cinerea	ABC	0	0	1	Ref_1					Ref_58	1	3527.59		ABC		0	80	0	0	0	0	Ref_110	10	0	10	0
11166.ATL.24505.magpie	11166	42860	43.1244	6.23454	fecal	none	unknown	unknown	captive		Zoo Atlanta	USA	Azure winged magpie	Cyanopica cyana	2015-10-07	atl.11B039	11B039			Cyanopica cyanus	flighted	strong	Cyanopica cyanus						147	Crows and jays	Corvidae		Dunning08	1	95.91	Invertebrate	A	Carolina	10	80	0	0	0	10	Ref_14	0	0	0	0
11166.ATL.24483.eagle	11166	104052	12.1376	3.26039	fecal	none	M	unknown	captive		Zoo Atlanta	USA	Bald eagle	Haliaeetus leucocephalus	2015-10-06	atl.15B022	15B022			Haliaeetus leucocephalus	flighted	strong	Haliaeetus leucocephalus						36	Osprey, kites, hawks and eagles	Accipitridae		Dunning08	1	4700.58	VertFishScav	A	Jennifer	0	0	0	0	20	0	Ref_2	20	30	30	0
11166.ATL.24512.mynah	11166	85958	38.0723	5.96814	fecal	none	M	unknown	captive		Zoo Atlanta	USA	Bali mynah	Leucopsar rothschildi	2015-10-06	atl.15B029	15B029			Leucopsar rothschildi	flighted	strong	Leucopsar rothschildi						177	Starlings	Sturnidae		Dunning08	1	91.3	FruiNect	A	Carolina	70	30	0	0	0	0	Ref_14	0	0	0	0
11166.ATL.24518.python	11166	119470	29.442	5.30909	fecal	none	F	unknown	captive		Zoo Atlanta	USA	Ball python	Python regius	2015-10-05	atl.906421	906421			Python regius	flightless	flightless	Python regius
11166.ATL.24370.dragon	11166	55591	30.7814	5.73805	fecal	none	M	unknown	captive		Zoo Atlanta	USA	Bearded dragon	Pogona vitticeps	2015-10-08	atl.13R118	13R118			Pogona vitticeps	flightless	flightless	Pogona vitticeps
11166.ATL.24379.dragon	11166	118358	36.3158	6.20721	fecal	none	M	unknown	captive		Zoo Atlanta	USA	Bearded dragon	Pogona vitticeps	2015-10-08	atl.13R117	13R117			Pogona vitticeps	flightless	flightless	Pogona vitticeps
11166.ATL.24404.dragon	11166	97114	37.2532	5.72241	fecal	none	M	unknown	captive		Zoo Atlanta	USA	Bearded dragon	Pogona vitticeps	2015-10-08	atl.13R107	13R107			Pogona vitticeps	flightless	flightless	Pogona vitticeps
11166.ATL.24413.dragon	11166	87695	32.314	5.76918	fecal	none	M	unknown	captive		Zoo Atlanta	USA	Bearded dragon	Pogona vitticeps	2015-10-08	atl.13R110	13R110			Pogona vitticeps	flightless	flightless	Pogona vitticeps
11166.ATL.24428.dragon	11166	113435	32.9476	5.34367	fecal	none	M	unknown	captive		Zoo Atlanta	USA	Bearded dragon	Pogona vitticeps	2015-10-08	atl.13R114	13R114			Pogona vitticeps	flightless	flightless	Pogona vitticeps
11166.ATL.24429.dragon	11166	103366	35.9264	6.36209	fecal	none	M	unknown	captive		Zoo Atlanta	USA	Bearded dragon	Pogona vitticeps	2015-10-08	atl.13R105	13R105			Pogona vitticeps	flightless	flightless	Pogona vitticeps
11166.ATL.24452.dragon	11166	61003	38.2721	5.9978	fecal	none	M	unknown	captive		Zoo Atlanta	USA	Bearded dragon	Pogona vitticeps	2015-10-08	atl.13R108	13R108			Pogona vitticeps	flightless	flightless	Pogona vitticeps
11166.ATL.25151.dragon	11166	93504	43.2722	6.68121	fecal	none	M	unknown	captive		Zoo Atlanta	USA	Bearded dragon	Pogona vitticeps	2015-10-07	atl.13R118	13R118			Pogona vitticeps	flightless	flightless	Pogona vitticeps
11166.ATL.25155.dragon	11166	94334	41.495	5.922	fecal	none	M	unknown	captive		Zoo Atlanta	USA	Bearded dragon	Pogona vitticeps	2015-10-07	atl.13R110	13R110			Pogona vitticeps	flightless	flightless	Pogona vitticeps
11166.ATL.25161.dragon	11166	91718	42.0357	6.17139	fecal	none	M	unknown	captive		Zoo Atlanta	USA	Bearded dragon	Pogona vitticeps	2015-10-07	atl.13R111	13R111			Pogona vitticeps	flightless	flightless	Pogona vitticeps
11166.ATL.25133.frog	11166	20965	44.3627	5.73874	fecal	none	unknown	unknown	captive		Zoo Atlanta	USA	bicolored poison dart frog	Phyllobates bicolor	2015-10-07	atl.14A006	14A006			Phyllobates bicolor	flightless	flightless	Phyllobates bicolor
11166.ATL.25145.binturong	11166	112103	2.98439	1.88694	fecal	none	F	unknown	captive		Zoo Atlanta	USA	Binturong	Arctictis binturong	2015-10-07	atl.B01028	B01028			Arctictis binturong	flightless	flightless	Arctictis binturong	ABC	0	0	1	Ref_1					Ref_117	1	9875		ABC		30	0	0	20	10	0	Ref_1	0	10	30	0
11166.ATL.24979.colobus	11166	82304	27.8667	5.98749	fecal	none	F	unknown	captive		Zoo Atlanta	USA	black and white colobus	Colobus angolensis	2015-10-06		15M009 or 15M010	atl.bwcolobus.1	atl.bwcolobus	Colobus angolensis	flightless	flightless	Colobus angolensis	ABC	0	1	0	Ref_1					Ref_117	1	9850		ABC		30	0	0	70	0	0	Ref_1	0	0	0	0
11166.ATL.25003.colobus	11166	76275	46.5335	7.06781	fecal	none	unknown	unknown	captive		Zoo Atlanta	USA	black and white colobus	Colobus angolensis	2015-10-06		A91013 or B01023 or or A91014	atl.bwcolobus.2	atl.bwcolobus	Colobus angolensis	flightless	flightless	Colobus angolensis	ABC	0	1	0	Ref_1					Ref_117	1	9850		ABC		30	0	0	70	0	0	Ref_1	0	0	0	0
11166.ATL.24593.lemur	11166	44814	25.1791	4.99851	fecal	none	unknown	unknown	captive		Zoo Atlanta	USA	Black and white lemur	Varecia variegata variegata	2015-10-08		991008 or A91012	atl.bwlemur.1	atl.bwlemur	Varecia variegata variegata	flightless	flightless	Varecia variegata variegata	ABC	1	0	0	Ref_1					Ref_117	1	3850		ABC		100	0	0	0	0	0	Ref_1	0	0	0	0
11166.ATL.24596.lemur	11166	41974	31.4718	5.65135	fecal	none	F	unknown	captive		Zoo Atlanta	USA	Black and white lemur	Varecia variegata variegata	2015-10-08	atl.A81008	A81008			Varecia variegata variegata	flightless	flightless	Varecia variegata variegata	ABC	1	0	0	Ref_1					Ref_117	1	3850		ABC		100	0	0	0	0	0	Ref_1	0	0	0	0
11166.ATL.24048.monitor	11166	62059	33.4697	5.57306	fecal	none	M	unknown	captive		Zoo Atlanta	USA	Black throated monitor	Varanus albigularis	2015-10-08	atl.15R014	15R014			Varanus albigularis	flightless	flightless	Varanus albigularis
11166.ATL.24547.macaw	11166	117490	9.42459	0.365095	fecal	none	M	unknown	captive		Zoo Atlanta	USA	Blue and yellow macaw	Ara ararauna arini	2015-10-05	atl.910102	910102			Ara ararauna arini	flighted	strong	Ara ararauna arini						68	Parrots	Psittacidae		Dunning08	1	1125	PlantSeed	A	Carolina	30	0	10	30	0	30	Ref_4	0	0	0	0
11166.ATL.24501.kingfisher	11166	71167	14.3298	3.13228	fecal	none	unknown	unknown	captive		Zoo Atlanta	USA	Blue breasted kingfisher	Halcyon malimbica	2015-10-07		11B085 or A70007	atl.kingfisher.1	atl.kingfisher	Halcyon malimbica	flighted	strong	Halcyon malimbica						85	Kingfishers	Alcedinidae		Dunning08	1	91.8	Invertebrate	A	Hamish	0	70	0	0	0	0	Ref_6	10	10	10	0
11166.ATL.24515.kingfisher	11166	22687	2.45373	0.0773836	fecal	none	F	unknown	captive		Zoo Atlanta	USA	Blue breasted kingfisher	Halcyon malimbica	2015-10-06	atl.11B085	11B085			Halcyon malimbica	flighted	strong	Halcyon malimbica						85	Kingfishers	Alcedinidae		Dunning08	1	91.8	Invertebrate	A	Hamish	0	70	0	0	0	0	Ref_6	10	10	10	0
11166.ATL.24053.bongo	11166	63065	43.1439	6.88523	fecal	none	M	unknown	captive		Zoo Atlanta	USA	Bongo	Tragelaphus eurycerus isaaci	2015-10-07		15M001 or B01026	atl.bongo.1	atl.bongo	Tragelaphus eurycerus isaaci	flightless	flightless	Tragelaphus eurycerus isaaci	ABC	1	1	0	Ref_1					Ref_117	1	329003		ABC		0	0	0	100	0	0	Ref_1	0	0	0	0
11166.ATL.24064.bongo	11166	87656	66.0183	7.54274	fecal	none	F	unknown	captive		Zoo Atlanta	USA	Bongo	Tragelaphus eurycerus isaaci	2015-10-07	atl.B01025	B01025			Tragelaphus eurycerus isaaci	flightless	flightless	Tragelaphus eurycerus isaaci	ABC	1	1	0	Ref_1					Ref_117	1	329003		ABC		0	0	0	100	0	0	Ref_1	0	0	0	0
11166.ATL.24594.orangutan	11166	115692	43.8621	6.62073	fecal	none	unknown	unknown	captive		Zoo Atlanta	USA	Bornean orangutan	Pongo pygmaeus pygmaeus	2015-10-08			atl.borneanorangutan.1	atl.borneanorangutan	Pongo pygmaeus pygmaeus	flightless	flightless	Pongo pygmaeus pygmaeus	ABC	0	1	0	Ref_1					Ref_117	1	37000		ABC		80	10	0	0	0	0	Ref_1	0	0	0	10
11166.ATL.24556.pigeon	11166	96412	26.6863	5.61565	fecal	none	M	unknown	captive		Zoo Atlanta	USA	Bruces green pigeon	Treron waalia	2015-10-05		15B007 or 15B008	atl.greenpigeon.1	atl.greenpigeon	Treron waalia	flighted	strong	Treron waalia						65	Doves and pigeons	Columbidae		Dunning08	1	254	FruiNect	A	Carolina	100	0	0	0	0	0	Ref_4	0	0	0	0
11166.ATL.24419.budgerigar	11166	119505	14.1007	2.89459	fecal	none	unknown	unknown	captive		Zoo Atlanta	USA	Budgerigar	Melopsittacus undulatus platycercini	2015-10-07	atl.A80063	A80063			Melopsittacus undulatus platycercini	flighted	strong	Melopsittacus undulatus platycercini						68	Parrots	Psittacidae		Dunning08	1	28.99	PlantSeed	A	Carolina	0	0	0	0	0	100	Ref_4	0	0	0	0
11166.ATL.24468.budgerigar	11166	124469	15.1236	2.65849	fecal	none	unknown	unknown	captive		Zoo Atlanta	USA	Budgerigar	Melopsittacus undulatus platycercini	2015-10-07	atl.A80063	A80063			Melopsittacus undulatus platycercini	flighted	strong	Melopsittacus undulatus platycercini						68	Parrots	Psittacidae		Dunning08	1	28.99	PlantSeed	A	Carolina	0	0	0	0	0	100	Ref_4	0	0	0	0
11166.ATL.24506.budgerigar	11166	81161	9.42671	2.02528	fecal	none	unknown	unknown	captive		Zoo Atlanta	USA	Budgerigar	Melopsittacus undulatus platycercini	2015-10-07	atl.A80063	A80063			Melopsittacus undulatus platycercini	flighted	strong	Melopsittacus undulatus platycercini						68	Parrots	Psittacidae		Dunning08	1	28.99	PlantSeed	A	Carolina	0	0	0	0	0	100	Ref_4	0	0	0	0
11166.ATL.24488.tortoise	11166	128296	55.5844	7.265	fecal	none	F	unknown	captive		Zoo Atlanta	USA	Burmese star tortoise	Geochelone platynota	2015-10-07			atl.startortoise.1	atl.startortoise	Geochelone platynota	flightless	flightless	Geochelone platynota
11166.ATL.24493.tortoise	11166	103085	55.4073	6.08452	fecal	none	M	unknown	captive		Zoo Atlanta	USA	Burmese star tortoise	Geochelone platynota	2015-10-07			atl.startortoise.2	atl.startortoise	Geochelone platynota	flightless	flightless	Geochelone platynota
11166.ATL.24071.dog	11166	92538	4.73709	3.18844	fecal	none	M	unknown	captive		Zoo Atlanta	USA	Bush dog	Speothos venaticus	2015-10-07	atl.11M001	11M001			Speothos venaticus	flightless	flightless	Speothos venaticus	ABC	1	1	0	Ref_1					Ref_117	1	5999.98		ABC		0	0	0	0	0	0	Ref_1	0	100	0	0
11166.ATL.24074.dog	11166	87232	5.40367	2.74036	fecal	none	M	unknown	captive		Zoo Atlanta	USA	Bush dog	Speothos venaticus	2015-10-07	atl.11M002	11M002			Speothos venaticus	flightless	flightless	Speothos venaticus	ABC	1	1	0	Ref_1					Ref_117	1	5999.98		ABC		0	0	0	0	0	0	Ref_1	0	100	0	0
11166.ATL.24086.a.cassowary	11166	90408	4.18067	2.93587	fecal	none	M	unknown	captive		Zoo Atlanta	USA	Cassowary	Casuarius casuarius	2015-10-06	atl.A80019	A80019			Casuarius casuarius	flightless	flightless	Casuarius casuarius						4	Cassowaries	Casuariidae		Dunning08	1	44000	FruiNect	A	Jennifer	80	10	0	0	0	0	Ref_1	0	0	0	10
11166.ATL.24086.b.cassowary	11166	99152	4.85505	2.97828	fecal	none	M	unknown	captive		Zoo Atlanta	USA	Cassowary	Casuarius casuarius	2015-10-06	atl.A80019	A80019			Casuarius casuarius	flightless	flightless	Casuarius casuarius						4	Cassowaries	Casuariidae		Dunning08	1	44000	FruiNect	A	Jennifer	80	10	0	0	0	0	Ref_1	0	0	0	10
11166.ATL.24090.a.cassowary	11166	81829	4.81508	2.46956	fecal	none	M	unknown	captive		Zoo Atlanta	USA	Cassowary	Casuarius casuarius	2015-10-06	atl.A80019	A80019			Casuarius casuarius	flightless	flightless	Casuarius casuarius						4	Cassowaries	Casuariidae		Dunning08	1	44000	FruiNect	A	Jennifer	80	10	0	0	0	0	Ref_1	0	0	0	10
11166.ATL.24090.b.cassowary	11166	91281	5.55959	2.44631	fecal	none	M	unknown	captive		Zoo Atlanta	USA	Cassowary	Casuarius casuarius	2015-10-06	atl.A80019	A80019			Casuarius casuarius	flightless	flightless	Casuarius casuarius						4	Cassowaries	Casuariidae		Dunning08	1	44000	FruiNect	A	Jennifer	80	10	0	0	0	0	Ref_1	0	0	0	10
11166.ATL.24508.flamingo	11166	99554	39.8812	5.38947	fecal	none	unknown	unknown	captive		Zoo Atlanta	USA	Chilean Flamingo	Phoenicopterus chilensis	2015-10-06	atl.15B035	15B035			Phoenicopterus chilensis	flighted	strong	Phoenicopterus chilensis						22	Flamingos	Phoenicopteridae		Dunning08	1	2277	Invertebrate	A	Jennifer	0	100	0	0	0	0	Ref_1	0	0	0	0
11166.ATL.24510.flamingo	11166	78773	12.2634	1.83118	fecal	none	unknown	unknown	captive		Zoo Atlanta	USA	Chilean Flamingo	Phoenicopterus chilensis	2015-10-06			atl.flamingo.1	atl.flamingo	Phoenicopterus chilensis	flighted	strong	Phoenicopterus chilensis						22	Flamingos	Phoenicopteridae		Dunning08	1	2277	Invertebrate	A	Jennifer	0	100	0	0	0	0	Ref_1	0	0	0	0
11166.ATL.24514.flamingo	11166	114691	16.1856	3.80559	fecal	none	unknown	unknown	captive		Zoo Atlanta	USA	Chilean Flamingo	Phoenicopterus chilensis	2015-10-06			atl.flamingo.2	atl.flamingo	Phoenicopterus chilensis	flighted	strong	Phoenicopterus chilensis						22	Flamingos	Phoenicopteridae		Dunning08	1	2277	Invertebrate	A	Jennifer	0	100	0	0	0	0	Ref_1	0	0	0	0
11166.ATL.24568.flamingo	11166	140388	10.8893	1.85705	fecal	none	unknown	unknown	captive		Zoo Atlanta	USA	Chilean Flamingo	Phoenicopterus chilensis	2015-10-06	atl.15B034	15B034			Phoenicopterus chilensis	flighted	strong	Phoenicopterus chilensis						22	Flamingos	Phoenicopteridae		Dunning08	1	2277	Invertebrate	A	Jennifer	0	100	0	0	0	0	Ref_1	0	0	0	0
11166.ATL.24573.flamingo	11166	41205	48.1681	6.66677	fecal	none	unknown	unknown	captive		Zoo Atlanta	USA	Chilean Flamingo	Phoenicopterus chilensis	2015-10-06	atl.15B034	15B034			Phoenicopterus chilensis	flighted	strong	Phoenicopterus chilensis						22	Flamingos	Phoenicopteridae		Dunning08	1	2277	Invertebrate	A	Jennifer	0	100	0	0	0	0	Ref_1	0	0	0	0
11166.ATL.24575.flamingo	11166	335			fecal	none	unknown	unknown	captive		Zoo Atlanta	USA	Chilean Flamingo	Phoenicopterus chilensis	2015-10-06	atl.15B035	15B035			Phoenicopterus chilensis	flighted	strong	Phoenicopterus chilensis						22	Flamingos	Phoenicopteridae		Dunning08	1	2277	Invertebrate	A	Jennifer	0	100	0	0	0	0	Ref_1	0	0	0	0
11166.ATL.24558.chinchilla	11166	26802	38.9783	6.13599	fecal	none	M	unknown	captive		Zoo Atlanta	USA	Chinchilla	Chinchilla lanigera	2015-10-05	atl.14M021	14M021			Chinchilla lanigera	flightless	flightless	Chinchilla lanigera	ABC	1	0	1	Ref_1					Ref_117	1	417		ABC		0	0	0	100	0	0	Ref_1	0	0	0	0
11166.ATL.24574.chinchilla	11166	83017	41.6449	6.2009	fecal	none	F	unknown	captive		Zoo Atlanta	USA	Chinchilla	Chinchilla lanigera	2015-10-05			atl.chinchilla.1	atl.chinchilla	Chinchilla lanigera	flightless	flightless	Chinchilla lanigera	ABC	1	0	1	Ref_1					Ref_117	1	417		ABC		0	0	0	100	0	0	Ref_1	0	0	0	0
11166.ATL.25153.toad	11166	98489	28.2577	5.05572	fecal	none	unknown	unknown	captive		Zoo Atlanta	USA	climbing toad	Pedostibes hosii	2015-10-07	atl.B02010	B02010			Pedostibes hosii	flightless	flightless	Pedostibes hosii
11166.ATL.24561.owl	11166	96912	9.66926	2.76703	fecal	none	M	unknown	captive		Zoo Atlanta	USA	Common barn owl	Tyto alba alba	2015-10-06	atl.11B078	11B078			Tyto alba alba	flighted	strong	Tyto alba alba						70	Barn owls	Tytonidae		Dunning08	1	403.32	VertFishScav	A	Hamish	0	10	0	0	0	0	Ref_5	10	80	0	0
11166.ATL.24615.parrot	11166	82312	3.32031	0.709031	fecal	none	M	unknown	captive		Zoo Atlanta	USA	Congo African grey parrot	Psittacus erithacus psittacini	2015-10-05	atl.950007	950007			Psittacus erithacus psittacini	flighted	strong	Psittacus erithacus psittacini						68	Parrots	Psittacidae		Dunning08	1	333	Omnivore	A	Carolina	50	0	0	0	0	50	Ref_4	0	0	0	0
11166.ATL.24478.coua	11166	6			fecal	none	M	unknown	captive		Zoo Atlanta	USA	Crested coua	Coua cristata cristata	2015-10-06	atl.14B005	14B005			Coua cristata cristata	flighted	strong	Coua cristata cristata						67	Cuckoos	Cuculidae		Dunning08	1	147	Invertebrate	A	Carolina	20	70	0	0	0	10	Ref_4	0	0	0	0
11166.ATL.25130.chameleon	11166				fecal	none	M	unknown	captive		Zoo Atlanta	USA	Cuban false chameleon	Chamaeleolis barbatus	2015-10-07	atl.14R190	14R190			Anolis barbatus	flightless	flightless	Anolis barbatus
11166.ATL.25138.chameleon	11166	115729	11.3546	4.06357	fecal	none	F	unknown	captive		Zoo Atlanta	USA	Cuban false chameleon	Chamaeleolis barbatus	2015-10-07	atl.14R191	14R191			Anolis barbatus	flightless	flightless	Anolis barbatus
11166.ATL.25168.chameleon	11166	104787	19.6849	4.78703	fecal	none	F	unknown	captive		Zoo Atlanta	USA	Cuban false chameleon	Chamaeleolis barbatus	2015-10-07	atl.14R192	14R192			Anolis barbatus	flightless	flightless	Anolis barbatus
11166.ATL.24546.ferret	11166	79591	49.0812	7.17139	fecal	none	F	unknown	captive		Zoo Atlanta	USA	Domestic polecat	Mustela putorius furo	2015-10-05		13M005 or 13M006	atl.polecat.1	atl.polecat	Mustela putorius furo	flightless	flightless	Mustela putorius furo	ABC	1	1	1	Ref_1					Ref_117	1	915.37		ABC		0	10	0	0	0	0	Ref_1	20	50	20	0
11166.ATL.24987.drill	11166	2460			fecal	none	F	unknown	captive		Zoo Atlanta	USA	Drill	Mandrillus leucophaeus	2015-10-06		981013 or A01007 or 971010 or or A21005	atl.drill.1	atl.drill	Mandrillus leucophaeus	flightless	flightless	Mandrillus leucophaeus	ABC	0	1	0	Ref_1					Ref_117	1	15000		ABC		40	10	0	10	0	30	Ref_1	0	0	0	10
11166.ATL.24991.drill	11166	60704	41.9885	7.10874	fecal	none	unknown	unknown	captive		Zoo Atlanta	USA	Drill	Mandrillus leucophaeus	2015-10-06		961009 or 891006	atl.drill.2	atl.drill	Mandrillus leucophaeus	flightless	flightless	Mandrillus leucophaeus	ABC	0	1	0	Ref_1					Ref_117	1	15000		ABC		40	10	0	10	0	30	Ref_1	0	0	0	10
11166.ATL.25144.frog	11166	56673	19.7808	4.20826	fecal	none	unknown	unknown	captive		Zoo Atlanta	USA	Dwarf budgetts frog	Lepidobatrachus asper	2015-10-07	atl.B02501	B02501			Lepidobatrachus asper	flightless	flightless	Lepidobatrachus asper
11166.ATL.24062.rhinoceros	11166	54403	65.7185	7.23799	fecal	none	unknown	unknown	captive		Zoo Atlanta	USA	Eastern black rhinoceros	Diceros bicornis michaeli	2015-10-06		13M018 or B01024	atl.blackrhino.1	atl.blackrhino	Diceros bicornis michaeli	flightless	flightless	Diceros bicornis michaeli	ABC	1	0	1	Ref_1					Ref_117	1	1.18051e+06		ABC		0	0	0	100	0	0	Ref_1	0	0	0	0
11166.ATL.24081.rhinoceros	11166	110205	53.2439	6.73085	fecal	none	unknown	unknown	captive		Zoo Atlanta	USA	Eastern black rhinoceros	Diceros bicornis michaeli	2015-10-07		13M018 or B01024	atl.blackrhino.2	atl.blackrhino	Diceros bicornis michaeli	flightless	flightless	Diceros bicornis michaeli	ABC	1	0	1	Ref_1					Ref_117	1	1.18051e+06		ABC		0	0	0	100	0	0	Ref_1	0	0	0	0
11166.ATL.24555.snake	11166	57304	5.58255	2.91647	fecal	none	M	unknown	captive		Zoo Atlanta	USA	Eastern indigo snake	Drymarchon corais couperi	2015-10-05	atl.B07117	B07117			Drymarchon corais couperi	flightless	flightless	Drymarchon corais couperi
11166.ATL.24567.snake	11166	82528	5.97058	3.30685	fecal	none	M	unknown	captive		Zoo Atlanta	USA	Eastern indigo snake	Drymarchon corais couperi	2015-10-05	atl.B07117	B07117			Drymarchon corais couperi	flightless	flightless	Drymarchon corais couperi
11166.ATL.24559.lizard	11166	82544	18.3933	4.55428	fecal	none	M	unknown	captive		Zoo Atlanta	USA	Egyptian spiny tailed lizard	Uromastyx aegyptia	2015-10-05	atl.A04800	A04800			Uromastyx aegyptia	flightless	flightless	Uromastyx aegyptia
11166.ATL.25165.monitor	11166	49			fecal	none	F	unknown	captive		Zoo Atlanta	USA	Emerald tree monitor	Varanus prasinus	2015-10-07	atl.13R077	13R077			Varanus prasinus	flightless	flightless	Varanus prasinus
11166.ATL.24445.lovebird	11166	123012	7.79133	1.60982	fecal	none	unknown	unknown	captive		Zoo Atlanta	USA	Fischers lovebird	Agapornis fischeri psittaculuni	2015-10-07	atl.lovebird1	atl.lovebird1			Agapornis fischeri psittaculuni	flighted	strong	Agapornis fischeri psittaculuni						68	Parrots	Psittacidae		Dunning08	1	48.3	PlantSeed	A	Carolina	20	0	0	0	0	80	Ref_4	0	0	0	0
11166.ATL.25136.fossa	11166	110614	7.01136	3.19473	fecal	none	M	unknown	captive		Zoo Atlanta	USA	Fossa	Cryptoprocta ferox	2015-10-07	atl.11M003	11M003			Cryptoprocta ferox	flightless	flightless	Cryptoprocta ferox	ABC	1	0	1	Ref_1					Ref_117	1	9500		ABC		0	10	0	0	0	0	Ref_9	20	70	0	0
11166.ATL.24517.hedgehog	11166	1439			fecal	none	F	unknown	captive		Zoo Atlanta	USA	Fourtoed hedgehog	Atelerix albiventris	2015-10-06	atl.13M017	13M017			Atelerix albiventris	flightless	flightless	Atelerix albiventris	ABC	0	0	1	Ref_1					Ref_117	1	600		ABC		20	20	0	10	0	0	Ref_1	30	10	0	10
11166.ATL.25152.tamarin	11166	95216	15.4313	4.1569	fecal	none	unknown	unknown	captive		Zoo Atlanta	USA	Geoffroys tamarin	Saguinus geoffroyi	2015-10-07			atl.geoffroystamarin.1	atl.geoffroystamarin	Saguinus geoffroyi	flightless	flightless	Saguinus geoffroyi	ABC	0	1	0	Ref_1					Ref_117	1	486.5		ABC		30	40	30	0	0	0	Ref_1	0	0	0	0
11166.ATL.24084.otter	11166	12716	30.0608	5.83321	fecal	none	unknown	unknown	captive		Zoo Atlanta	USA	Giant otter	Pteronura brasiliensis	2015-10-06	atl.14M012	14M012			Pteronura brasiliensis	flightless	flightless	Pteronura brasiliensis	ABC	0	1	0	Ref_1					Ref_117	1	23999.9		ABC		0	40	0	0	0	0	Ref_1	0	0	60	0
11166.ATL.24059.giraffe	11166	87361	50.0276	6.33825	fecal	none	M	unknown	captive		Zoo Atlanta	USA	Giraffe	Giraffa camelopardalis reticulata	2015-10-07	atl.A61022	A61022			Giraffa camelopardalis reticulata	flightless	flightless	Giraffa camelopardalis reticulata	ABC	1	0	1	Ref_1					Ref_117	1	899995		ABC		0	0	0	100	0	0	Ref_1	0	0	0	0
11166.ATL.25121.giraffe	11166	73002	56.2844	7.23071	fecal	none	M	unknown	captive		Zoo Atlanta	USA	Giraffe	Giraffa camelopardalis reticulata	2015-10-07			atl.giraffe.1	atl.giraffe	Giraffa camelopardalis reticulata	flightless	flightless	Giraffa camelopardalis reticulata	ABC	1	0	1	Ref_1					Ref_117	1	899995		ABC		0	0	0	100	0	0	Ref_1	0	0	0	0
11166.ATL.25123.giraffe	11166	60340	60.591	7.45371	fecal	none	M	unknown	captive		Zoo Atlanta	USA	Giraffe	Giraffa camelopardalis reticulata	2015-10-07			atl.giraffe.2	atl.giraffe	Giraffa camelopardalis reticulata	flightless	flightless	Giraffa camelopardalis reticulata	ABC	1	0	1	Ref_1					Ref_117	1	899995		ABC		0	0	0	100	0	0	Ref_1	0	0	0	0
11166.ATL.24080.lizard	11166	129139	36.4335	6.17628	fecal	none	unknown	unknown	captive		Zoo Atlanta	USA	Glass lizard	Ophisaurus apodus	2015-10-06	atl.15R059	15R059			Pseudopus apodus	flightless	flightless	Pseudopus apodus
11166.ATL.24054.goat	11166	41046	69.6261	7.98304	fecal	none	unknown	unknown	captive		Zoo Atlanta	USA	Goat		2015-10-06			atl.goat.1	atl.goat		flightless	flightless
11166.ATL.24063.goat	11166	63996	67.4825	7.90299	fecal	none	unknown	unknown	captive		Zoo Atlanta	USA	Goat		2015-10-06			atl.goat.2	atl.goat		flightless	flightless
11166.ATL.24070.goat	11166	92148	71.1132	7.73638	fecal	none	unknown	unknown	captive		Zoo Atlanta	USA	Goat		2015-10-06			atl.goat.3	atl.goat		flightless	flightless
11166.ATL.24442.starling	11166	34555	10.109	4.1689	fecal	none	unknown	unknown	captive		Zoo Atlanta	USA	Gold breasted starling	Cosmopsarus regius	2015-10-07			atl.goldbreastedstarling.1	atl.goldbreastedstarling	Cosmopsarus regius	flighted	strong	Cosmopsarus regius						177	Starlings	Sturnidae		Dunning08	1	53.83	Invertebrate	A	Carolina	20	80	0	0	0	0	Ref_14	0	0	0	0
11166.ATL.24519.starling	11166				fecal	none	M	unknown	captive		Zoo Atlanta	USA	Gold breasted starling	Cosmopsarus regius	2015-10-06	atl.B00004	B00004			Cosmopsarus regius	flighted	strong	Cosmopsarus regius						177	Starlings	Sturnidae		Dunning08	1	53.83	Invertebrate	A	Carolina	20	80	0	0	0	0	Ref_14	0	0	0	0
11166.ATL.25137.tamarin	11166	66529	17.7826	3.9491	fecal	none	unknown	unknown	captive		Zoo Atlanta	USA	Golden lion tamarin	Leontopithecus rosalia	2015-10-07			atl.gltamarin.1	atl.gltamarin	Leontopithecus rosalia	flightless	flightless	Leontopithecus rosalia	ABC	0	1	0	Ref_1					Ref_117	1	535.5		ABC		50	50	0	0	0	0	Ref_1	0	0	0	0
11166.ATL.24060.a.pheasant	11166	69285	53.3318	6.441	fecal	none	M	unknown	captive		Zoo Atlanta	USA	Golden pheasant	Chrysolophus pictus	2015-10-06	atl.B00027	B00027			Chrysolophus pictus	flighted	strong	Chrysolophus pictus						11	Grouse, pheasants and partridges	Phasianidae		Dunning08	1	555.2	PlantSeed	A	Jennifer	0	10	0	90	0	0	Ref_2	0	0	0	0
11166.ATL.24060.b.pheasant	11166	40311	43.5063	5.26301	fecal	none	M	unknown	captive		Zoo Atlanta	USA	Golden pheasant	Chrysolophus pictus	2015-10-06	atl.B00027	B00027			Chrysolophus pictus	flighted	strong	Chrysolophus pictus						11	Grouse, pheasants and partridges	Phasianidae		Dunning08	1	555.2	PlantSeed	A	Jennifer	0	10	0	90	0	0	Ref_2	0	0	0	0
11166.ATL.24551.pheasant	11166	60542	23.1764	2.35632	fecal	none	Male_	unknown	captive		Zoo Atlanta	USA	Golden pheasant	Chrysolophus pictus	2015-10-05	atl.B00026	B00026			Chrysolophus pictus	flighted	strong	Chrysolophus pictus						11	Grouse, pheasants and partridges	Phasianidae		Dunning08	1	555.2	PlantSeed	A	Jennifer	0	10	0	90	0	0	Ref_2	0	0	0	0
11166.ATL.24579.pheasant	11166	79238	82.8186	7.26236	fecal	none	M	unknown	captive		Zoo Atlanta	USA	Golden pheasant	Chrysolophus pictus	2015-10-05	atl.B00026	B00026			Chrysolophus pictus	flighted	strong	Chrysolophus pictus						11	Grouse, pheasants and partridges	Phasianidae		Dunning08	1	555.2	PlantSeed	A	Jennifer	0	10	0	90	0	0	Ref_2	0	0	0	0
11166.ATL.25163.frog	11166	155107	29.5847	5.27395	fecal	none	unknown	unknown	captive		Zoo Atlanta	USA	Golden poison dart frog	Phyllobates terribilis	2015-10-07	atl.14A007	14A007			Phyllobates terribilis	flightless	flightless	Phyllobates terribilis
11166.ATL.24085.tortoise	11166	116933	44.482	5.88175	fecal	none	M	unknown	captive		Zoo Atlanta	USA	Gopher tortoise	Gopherus polyphemus	2015-10-06	atl.832001	832001			Gopherus polyphemus	flightless	flightless	Gopherus polyphemus
11166.ATL.25134.basilisk	11166	81502	26.9075	6.08273	fecal	none	M	unknown	captive		Zoo Atlanta	USA	Green basilisk	Basiliscus plumifrons	2015-10-07	atl.14R048	14R048			Basiliscus plumifrons	flightless	flightless	Basiliscus plumifrons
11166.ATL.25141.basilisk	11166	76168	7.05281	3.65483	fecal	none	unknown	unknown	captive		Zoo Atlanta	USA	Green basilisk	Basiliscus plumifrons	2015-10-07	atl.15R077	15R077			Basiliscus plumifrons	flightless	flightless	Basiliscus plumifrons
11166.ATL.25149.basilisk	11166	31250	19.3796	4.23048	fecal	none	unknown	unknown	captive		Zoo Atlanta	USA	Green basilisk	Basiliscus plumifrons	2015-10-07	atl.15R078	15R078			Basiliscus plumifrons	flightless	flightless	Basiliscus plumifrons
11166.ATL.25156.basilisk	11166	70541	25.036	3.85243	fecal	none	M	unknown	captive		Zoo Atlanta	USA	Green basilisk	Basiliscus plumifrons	2015-10-07	atl.14R047	14R047			Basiliscus plumifrons	flightless	flightless	Basiliscus plumifrons
11166.ATL.25170.basilisk	11166	78321	26.8112	5.96433	fecal	none	F	unknown	captive		Zoo Atlanta	USA	Green basilisk	Basiliscus plumifrons	2015-10-07	atl.14R050	14R050			Basiliscus plumifrons	flightless	flightless	Basiliscus plumifrons
11166.ATL.24400.jay	11166	4			fecal	none	unknown	unknown	captive		Zoo Atlanta	USA	Green jay	Cyanocorax yncas glaucescens	2015-10-07			atl.greenjay.1	atl.greenjay	Cyanocorax yncas glaucescens	flighted	strong	Cyanocorax yncas glaucescens						147	Crows and jays	Corvidae		Dunning08	1	78.5	Omnivore	A	Carolina	40	40	0	0	0	0	Ref_14	10	10	0	0
11166.ATL.24458.python	11166	108624	22.5654	4.90093	fecal	none	M	unknown	captive		Zoo Atlanta	USA	Green tree python	Morelia viridis	2015-10-08	atl.A96402	A96402			Morelia viridis	flightless	flightless	Morelia viridis
11166.ATL.25164.python	11166	108744	21.1377	4.82327	fecal	none	M	unknown	captive		Zoo Atlanta	USA	Green tree python	Morelia viridis	2015-10-07	atl.A96402	A96402			Morelia viridis	flightless	flightless	Morelia viridis
11166.ATL.24560.hamerkop	11166	73379	6.84168	1.99199	fecal	none	M	unknown	captive		Zoo Atlanta	USA	Hamerkop	Scopus umbretta	2015-10-06	atl.14B046	14B046			Scopus umbretta	flighted	strong	Scopus umbretta						28	Hammerkop	Scopidae		Dunning08	1	472	VertFishScav	A	Jennifer	0	30	0	0	0	0	Ref_1	40	0	30	0
11166.ATL.24553.hawk	11166	76691	18.0055	3.30968	fecal	none	M	unknown	captive		Zoo Atlanta	USA	Harris hawk	Parabuteo unicinctus	2015-10-06	atl.990041	990041			Parabuteo unicinctus	flighted	strong	Parabuteo unicinctus						36	Osprey, kites, hawks and eagles	Accipitridae		Dunning08	1	850.28	VertFishScav	A	Jennifer	0	0	0	0	0	0	Ref_2	10	90	0	0
11166.ATL.25129.sloth	11166				fecal	none	Unknown	unknown	captive		Zoo Atlanta	USA	Hoffmanns two toed sloth	Choloepus hoffmanni	2015-10-07			atl.sloth.1	atl.sloth	Choloepus hoffmanni	flightless	flightless	Choloepus hoffmanni	ABC	0	0	1	Ref_1					Ref_117	1	4750.01		ABC		30	0	0	70	0	0	Ref_1	0	0	0	0
11166.ATL.25146.sloth	11166	137230	33.3739	5.72705	fecal	none	Unknown	unknown	captive		Zoo Atlanta	USA	Hoffmanns two toed sloth	Choloepus hoffmanni	2015-10-07			atl.sloth.2	atl.sloth	Choloepus hoffmanni	flightless	flightless	Choloepus hoffmanni	ABC	0	0	1	Ref_1					Ref_117	1	4750.01		ABC		30	0	0	70	0	0	Ref_1	0	0	0	0
11166.ATL.24487.vulture	11166	74226	32.591	3.35427	fecal	none	unknown	unknown	captive		Zoo Atlanta	USA	Hooded vulture	Necrosyrtes monachus	2015-10-06		14B050 or 13B066	atl.hoodedvulture.1	atl.hoodedvulture	Necrosyrtes monachus	flighted	strong	Necrosyrtes monachus						36	Osprey, kites, hawks and eagles	Accipitridae		Dunning08	1	2043	VertFishScav	A	Jennifer	0	20	0	0	80	0	Ref_2	0	0	0	0
11166.ATL.24524.vulture	11166	96903	3.86289	1.33004	fecal	none	M	unknown	captive		Zoo Atlanta	USA	Hooded vulture	Necrosyrtes monachus	2015-10-06	atl.13B067	13B067			Necrosyrtes monachus	flighted	strong	Necrosyrtes monachus						36	Osprey, kites, hawks and eagles	Accipitridae		Dunning08	1	2043	VertFishScav	A	Jennifer	0	20	0	0	80	0	Ref_2	0	0	0	0
11166.ATL.24552.vulture	11166	122175	9.92385	3.0993	fecal	none	M	unknown	captive		Zoo Atlanta	USA	Hooded vulture	Necrosyrtes monachus	2015-10-06	atl.14B050	14B050			Necrosyrtes monachus	flighted	strong	Necrosyrtes monachus						36	Osprey, kites, hawks and eagles	Accipitridae		Dunning08	1	2043	VertFishScav	A	Jennifer	0	20	0	0	80	0	Ref_2	0	0	0	0
11166.ATL.24595.orangutan	11166	71295	46.3788	6.32995	fecal	none	M	unknown	captive		Zoo Atlanta	USA	Hybrid orangutan	Pongo pygmaeus	2015-10-08	atl.971011	971011			Pongo pygmaeus	flightless	flightless	Pongo pygmaeus	ABC	0	1	0	Ref_1					Ref_117	1	37000		ABC		80	10	0	0	0	0	Ref_1	0	0	0	10
11166.ATL.24467.tortoise	11166	107742	36.7604	5.81303	fecal	none	unknown	unknown	captive		Zoo Atlanta	USA	Impressed tortoise	Manouria impressa	2015-10-08			atl.impressedtortoise.1	atl.impressedtortoise	Manouria impressa	flightless	flightless	Manouria impressa
11166.ATL.24047.gecko	11166	262892	23.0501	5.45247	fecal	none	unknown	unknown	captive		Zoo Atlanta	USA	Iranian eyelid gecko	Eublepharis macularius	2015-10-08	atl.13R024	13R024			Eublepharis macularius	flightless	flightless	Eublepharis macularius
11166.ATL.25157.gecko	11166	107268	20.2133	4.75844	fecal	none	unknown	unknown	captive		Zoo Atlanta	USA	Iranian eyelid gecko	Eublepharis macularius	2015-10-07	atl.14R120	14R120			Eublepharis macularius	flightless	flightless	Eublepharis macularius
11166.ATL.25167.gecko	11166	79642	16.0482	4.80096	fecal	none	F	unknown	captive		Zoo Atlanta	USA	Iranian eyelid gecko	Eublepharis macularius	2015-10-07	atl.13R087	13R087			Eublepharis macularius	flightless	flightless	Eublepharis macularius
11166.ATL.25171.gecko	11166	101579	17.7727	4.60594	fecal	none	unknown	unknown	captive		Zoo Atlanta	USA	Iranian eyelid gecko	Eublepharis macularius	2015-10-07	atl.14R203	14R203			Eublepharis macularius	flightless	flightless	Eublepharis macularius
11166.ATL.24430.iguana	11166	94032	28.2629	5.20174	fecal	none	F	unknown	captive		Zoo Atlanta	USA	Jamaican Iguana	Cyclura collei	2015-10-08	atl.15R074	15R074			Cyclura collei	flightless	flightless	Cyclura collei
11166.ATL.24450.vulture	11166	165668	6.0086	2.65221	fecal	none	F	unknown	captive		Zoo Atlanta	USA	King vulture	Sarcorhamphus papa	2015-10-07	atl.A00010	A00010			Sarcoramphus papa	flighted	strong	Sarcoramphus papa						34	New World vultures	Cathartidae		Dunning08	1	3400	VertFishScav	A	Jennifer	0	0	0	0	100	0	Ref_2	0	0	0	0
11166.ATL.24521.kinkajou	11166	27232	47.3678	5.61463	fecal	none	F	unknown	captive		Zoo Atlanta	USA	Kinkajou	Potos flavus megalotus	2015-10-06	atl.A61014	A61014			Potos flavus megalotus	flightless	flightless	Potos flavus megalotus	ABC	0	0	1	Ref_1					Ref_117	1	3000		ABC		80	10	0	0	0	0	Ref_1	0	0	0	10
11166.ATL.24526.kinkajou	11166	92042	4.21586	2.2786	fecal	none	F	unknown	captive		Zoo Atlanta	USA	Kinkajou	Potos flavus megalotus	2015-10-06	atl.A61014	A61014			Potos flavus megalotus	flightless	flightless	Potos flavus megalotus	ABC	0	0	1	Ref_1					Ref_117	1	3000		ABC		80	10	0	0	0	0	Ref_1	0	0	0	10
11166.ATL.24073.a.kori	11166	52981	13.7302	2.00471	fecal	none	unknown	unknown	captive		Zoo Atlanta	USA	Kori bustard	Ardeotis kori	2015-10-06		A80059 or A80060	atl.kori.1	atl.kori	Ardeotis kori	flighted	strong	Ardeotis kori						37	Bustards	Otididae		Dunning08	1	7994.16	Omnivore	A	Carolina	20	20	0	20	0	20	Ref_3	10	10	0	0
11166.ATL.24073.b.kori	11166	90709	9.7896	2.17127	fecal	none	unknown	unknown	captive		Zoo Atlanta	USA	Kori bustard	Ardeotis kori	2015-10-06		A80059 or A80060	atl.kori.2	atl.kori	Ardeotis kori	flighted	strong	Ardeotis kori						37	Bustards	Otididae		Dunning08	1	7994.16	Omnivore	A	Carolina	20	20	0	20	0	20	Ref_3	10	10	0	0
11166.ATL.24075.a.kori	11166	92278	18.6973	4.76952	fecal	none	unknown	unknown	captive		Zoo Atlanta	USA	Kori bustard	Ardeotis kori	2015-10-06		A80059 or A80060	atl.kori.3	atl.kori	Ardeotis kori	flighted	strong	Ardeotis kori						37	Bustards	Otididae		Dunning08	1	7994.16	Omnivore	A	Carolina	20	20	0	20	0	20	Ref_3	10	10	0	0
11166.ATL.24075.b.kori	11166	100665	17.2675	4.92145	fecal	none	unknown	unknown	captive		Zoo Atlanta	USA	Kori bustard	Ardeotis kori	2015-10-06		A80059 or A80060	atl.kori.4	atl.kori	Ardeotis kori	flighted	strong	Ardeotis kori						37	Bustards	Otididae		Dunning08	1	7994.16	Omnivore	A	Carolina	20	20	0	20	0	20	Ref_3	10	10	0	0
11166.ATL.24058.pig	11166	105761	40.2576	6.73602	fecal	none	M	unknown	captive		Zoo Atlanta	USA	Kunekune pig	Sus scrofa scrofa kunekune	2015-10-06	atl.A71002	A71002			Sus scrofa scrofa kunekune	flightless	flightless	Sus scrofa scrofa kunekune	ABC	1	0	1	Ref_1					Ref_117	1	96118.1		ABC		0	10	0	60	10	10	Ref_1	0	0	0	10
11166.ATL.24548.falcon	11166	114854	16.5675	3.91313	fecal	none	F	unknown	captive		Zoo Atlanta	USA	Lanner falcon	Falco biarmicus	2015-10-06	atl.A30002	A30002			Falco biarmicus	flighted	strong	Falco biarmicus						35	Falcons and caracaras	Falconidae		Dunning08	1	606.09	VertFishScav	A	Jennifer	0	10	0	0	0	0	Ref_2	10	80	0	0
11166.ATL.24572.vulture	11166	138895	6.10144	2.31192	fecal	none	unknown	unknown	captive		Zoo Atlanta	USA	Lappet faced vulture	Torgos tracheliotus	2015-10-05		A80040 or B00075	atl.lappetfacedvulture.1	atl.lappetfacedvulture	Torgos tracheliotus	flighted	strong	Torgos tracheliotus						36	Osprey, kites, hawks and eagles	Accipitridae		Dunning08	1	6969	VertFishScav	A	Jennifer	0	0	0	0	90	0	Ref_2	0	0	0	10
11166.ATL.24469.kookaburra	11166	73661	91.3475	8.34348	fecal	none	unknown	unknown	captive		Zoo Atlanta	USA	Laughing kookaburra	Dacelo novaeguineae	2015-10-07		13B018 or 13B019	atl.kookaburra.1	atl.kookaburra	Dacelo novaeguineae	flighted	strong	Dacelo novaeguineae						85	Kingfishers	Alcedinidae		Dunning08	1	333.8	Invertebrate	A	Hamish	0	70	0	0	0	0	Ref_6	20	0	10	0
11166.ATL.24577.kookaburra	11166	157635	8.43253	2.22008	fecal	none	F	unknown	captive		Zoo Atlanta	USA	Laughing kookaburra	Dacelo novaeguineae	2015-10-06	atl.A50031	A50031			Dacelo novaeguineae	flighted	strong	Dacelo novaeguineae						85	Kingfishers	Alcedinidae		Dunning08	1	333.8	Invertebrate	A	Hamish	0	70	0	0	0	0	Ref_6	20	0	10	0
11166.ATL.24565.tortoise	11166	98509	43.0829	5.73158	fecal	none	unknown	unknown	captive		Zoo Atlanta	USA	Leopard tortoise	Stigmochelys pardalis	2015-10-07			atl.leopardtortoise.1	atl.leopardtortoise	Stigmochelys pardalis	flightless	flightless	Stigmochelys pardalis
11166.ATL.25148.toad	11166	43544	41.574	5.37757	fecal	none	unknown	unknown	captive		Zoo Atlanta	USA	Leopardbellied scrub toad	Incilius signifer	2015-10-07	atl.A52002	A52002			Incilius signifer	flightless	flightless	Incilius signifer
11166.ATL.25125.kudu	11166	41697	52.6071	7.07643	fecal	none	M	unknown	captive		Zoo Atlanta	USA	lesser kudu	Tragelaphus imberbis	2015-10-07		12M004 or 12M005	atl.lesserkudu.1	atl.lesserkudu	Tragelaphus imberbis	flightless	flightless	Tragelaphus imberbis	ABC	1	0	1	Ref_1					Ref_117	1	81575.6		ABC		0	0	0	100	0	0	Ref_1	0	0	0	0
11166.ATL.25127.kudu	11166				fecal	none	M	unknown	captive		Zoo Atlanta	USA	lesser kudu	Tragelaphus imberbis	2015-10-07		12M004 or 12M005	atl.lesserkudu.2	atl.lesserkudu	Tragelaphus imberbis	flightless	flightless	Tragelaphus imberbis	ABC	1	0	1	Ref_1					Ref_117	1	81575.6		ABC		0	0	0	100	0	0	Ref_1	0	0	0	0
11166.ATL.25007.hedgehog	11166	41976	25.3774	2.81427	fecal	none	F	unknown	captive		Zoo Atlanta	USA	Lesser madagascar hedgehog tenrec	Echinops telfairi	2015-10-06	atl.12M016	12M016			Echinops telfairi	flightless	flightless	Echinops telfairi	ABC	0	0	1	Ref_1					Ref_117	1	180		ABC		40	60	0	0	0	0	Ref_40	0	0	0	0
11166.ATL.24050.lion	11166	84814	8.08353	3.69005	fecal	none	M	unknown	captive		Zoo Atlanta	USA	Lion	Panthera leo krugeri	2015-10-07			atl.lion.1	atl.lion	Panthera leo krugeri	flightless	flightless	Panthera leo krugeri	ABC	1	0	1	Ref_1					Ref_117	1	161499		ABC		0	0	0	0	10	0	Ref_1	0	90	0	0
11166.ATL.24051.lion	11166	79762	8.47782	4.10999	fecal	none	M	unknown	captive		Zoo Atlanta	USA	Lion	Panthera leo krugeri	2015-10-07			atl.lion.2	atl.lion	Panthera leo krugeri	flightless	flightless	Panthera leo krugeri	ABC	1	0	1	Ref_1					Ref_117	1	161499		ABC		0	0	0	0	10	0	Ref_1	0	90	0	0
11166.ATL.24056.lion	11166	54922	8.54673	4.07291	fecal	none	M	unknown	captive		Zoo Atlanta	USA	Lion	Panthera leo krugeri	2015-10-07			atl.lion.3	atl.lion	Panthera leo krugeri	flightless	flightless	Panthera leo krugeri	ABC	1	0	1	Ref_1					Ref_117	1	161499		ABC		0	0	0	0	10	0	Ref_1	0	90	0	0
11166.ATL.24461.cockatoo	11166	44128	86.5188	8.93131	fecal	none	M	unknown	captive		Zoo Atlanta	USA	Major Mitchells cockatoo	Cacatua leadbeateri leadbeateri	2015-10-07		A80050 or A80055	atl.cockatoo.1	atl.cockatoo	Cacatua leadbeateri leadbeateri	flighted	strong	Cacatua leadbeateri leadbeateri						68	Parrots	Psittacidae		Dunning08	1	396.83	PlantSeed	A	Carolina	0	20	0	0	0	80	Ref_4	0	0	0	0
11166.ATL.24503.cockatoo	11166	91567	73.5279	7.25691	fecal	none	M	unknown	captive		Zoo Atlanta	USA	Major Mitchells cockatoo	Cacatua leadbeateri leadbeateri	2015-10-07		A80050 or A80055	atl.cockatoo.2	atl.cockatoo	Cacatua leadbeateri leadbeateri	flighted	strong	Cacatua leadbeateri leadbeateri						68	Parrots	Psittacidae		Dunning08	1	396.83	PlantSeed	A	Carolina	0	20	0	0	0	80	Ref_4	0	0	0	0
11166.ATL.24529.pheasant	11166	73723	28.4136	4.30582	fecal	none	M	unknown	captive		Zoo Atlanta	USA	Malayan great argus pheasant	Argusianus argus argus	2015-10-06	atl.13B074	13B074			Argusianus argus argus	flighted	strong	Argusianus argus argus						11	Grouse, pheasants and partridges	Phasianidae		Dunning08	1	1959.93	FruiNect	A	Jennifer	60	20	0	20	0	0	Ref_2	0	0	0	0
11166.ATL.24078.sunbear	11166	64536	19.8819	2.5354	fecal	none	M	unknown	captive		Zoo Atlanta	USA	Malayan sun bear	Helarctos malayanus	2015-10-06	atl.B01014	B01014			Helarctos malayanus	flightless	flightless	Helarctos malayanus	ABC	0	0	1	Ref_1					Ref_117	1	46500		ABC		20	50	0	0	0	10	Ref_1	0	20	0	0
11166.ATL.24082.sunbear	11166	90696	3.1347	3.36387	fecal	none	F	unknown	captive		Zoo Atlanta	USA	Malayan sun bear	Helarctos malayanus	2015-10-06	atl.B01015	B01015			Helarctos malayanus	flightless	flightless	Helarctos malayanus	ABC	0	0	1	Ref_1					Ref_117	1	46500		ABC		20	50	0	0	0	10	Ref_1	0	20	0	0
11166.ATL.24564.meerkat	11166	53189	18.2442	4.69699	fecal	none	unknown	unknown	captive		Zoo Atlanta	USA	Meerkat	Suricata suricatta	2015-10-05			atl.meerkat.1	atl.meerkat	Suricata suricatta	flightless	flightless	Suricata suricatta	ABC	0	1	0	Ref_1					Ref_117	1	725.5		ABC		0	70	0	10	0	0	Ref_1	0	0	0	20
11166.ATL.24566.meerkat	11166	90626	18.2918	5.08704	fecal	none	unknown	unknown	captive		Zoo Atlanta	USA	Meerkat	Suricata suricatta	2015-10-05			atl.meerkat.2	atl.meerkat	Suricata suricatta	flightless	flightless	Suricata suricatta	ABC	0	1	0	Ref_1					Ref_117	1	725.5		ABC		0	70	0	10	0	0	Ref_1	0	0	0	20
11166.ATL.24432.chameleon	11166	89464	29.5885	4.98219	fecal	none	M	unknown	captive		Zoo Atlanta	USA	Mellers chameleon	Chamaeleo melleri	2015-10-08	atl.13R104	13R104			Trioceros melleri	flightless	flightless	Trioceros melleri
11166.ATL.24456.chameleon	11166	157269	36.7802	5.77682	fecal	none	F	unknown	captive		Zoo Atlanta	USA	Mellers chameleon	Chamaeleo melleri	2015-10-08	atl.13R100	13R100			Trioceros melleri	flightless	flightless	Trioceros melleri
11166.ATL.24462.chameleon	11166	54937	46.527	6.46644	fecal	none	unknown	unknown	captive		Zoo Atlanta	USA	Mellers chameleon	Chamaeleo melleri	2015-10-08		13R102 or 13R103	atl.mellerschameleon.exh5	atl.mellerschameleon.exh5	Trioceros melleri	flightless	flightless	Trioceros melleri
11166.ATL.24543.chameleon	11166	101812	31.0135	6.28934	fecal	none	unknown	unknown	captive		Zoo Atlanta	USA	Mellers chameleon	Chamaeleo melleri	2015-10-07	atl.mellerschameleon.exh4	4			Trioceros melleri	flightless	flightless	Trioceros melleri
11166.ATL.25135.chameleon	11166	164409	30.8961	5.44431	fecal	none	unknown	unknown	captive		Zoo Atlanta	USA	Mellers chameleon	Chamaeleo melleri	2015-10-07	atl.mellerschameleon.exh3	3			Trioceros melleri	flightless	flightless	Trioceros melleri
11166.ATL.25139.chameleon	11166	122887	35.5993	6.35138	fecal	none	unknown	unknown	captive		Zoo Atlanta	USA	Mellers chameleon	Chamaeleo melleri	2015-10-07	atl.mellerschameleon.exh2	2			Trioceros melleri	flightless	flightless	Trioceros melleri
11166.ATL.25142.chameleon	11166	88909	33.4144	5.95103	fecal	none	unknown	unknown	captive		Zoo Atlanta	USA	Mellers chameleon	Chamaeleo melleri	2015-10-07	atl.mellerschameleon.exh1	1			Trioceros melleri	flightless	flightless	Trioceros melleri
11166.ATL.24472.lizard	11166	110241	10.9187	4.32689	fecal	none	unknown	unknown	captive		Zoo Atlanta	USA	Mexican beaded lizard	Heloderma horridum charlesbogerti	2015-10-07	atl.beadedlizard.exh2	2			Heloderma horridum charlesbogerti	flightless	flightless	Heloderma horridum charlesbogerti
11166.ATL.24490.lizard	11166	86969	6.72672	2.79079	fecal	none	unknown	unknown	captive		Zoo Atlanta	USA	Mexican beaded lizard	Heloderma horridum charlesbogerti	2015-10-07	atl.beadedlizard.exh1	1			Heloderma horridum charlesbogerti	flightless	flightless	Heloderma horridum charlesbogerti
11166.AZ.047.blizard.lizard	11166	102047	13.1609	4.60249	fecal	none	unknown	unknown	captive		Zoo Atlanta	USA	Mexican beaded lizard	Heloderma horridum charlesbogerti	unknown			atl.beadedlizard.3	atl.beadedlizard	Heloderma horridum charlesbogerti	flightless	flightless	Heloderma horridum charlesbogerti
11166.ATL.25143.frog	11166	105868	10.8546	3.65401	fecal	none	unknown	unknown	captive		Zoo Atlanta	USA	Misson goldeneyed tree frog	Trachycephalus resinifictrix	2015-10-07	atl.15A001	15A001			Trachycephalus resinifictrix	flightless	flightless	Trachycephalus resinifictrix
11166.ATL.25162.frog	11166	74526	19.3831	4.99148	fecal	none	unknown	unknown	captive		Zoo Atlanta	USA	Misson goldeneyed tree frog	Trachycephalus resinifictrix	2015-10-07	atl.15A001	15A001			Trachycephalus resinifictrix	flightless	flightless	Trachycephalus resinifictrix
11166.ATL.24437.muntjac	11166	4			fecal	none	M	unknown	captive		Zoo Atlanta	USA	Muntjac	Muntiacus reevesi	2015-10-07	atl.A51037	A51037			Muntiacus reevesi	flightless	flightless	Muntiacus reevesi	ABC	1	0	1	Ref_1					Ref_117	1	13500		ABC		20	0	0	80	0	0	Ref_1	0	0	0	0
11166.ATL.24497.nakedmolerat	11166	53576	37.8067	6.03748	fecal	none	unknown	unknown	captive		Zoo Atlanta	USA	Naked mole rat colony	Heterocephalus glaber	2015-10-07	atl.A71034	A71034			Heterocephalus glaber	flightless	flightless	Heterocephalus glaber	ABC	1	1	1	Ref_1					Ref_117	1	55		ABC		0	0	0	100	0	0	Ref_1	0	0	0	0
11166.ATL.24403.watersnake	11166	34364	8.43074	3.4586	fecal	none	unknown	unknown	captive		Zoo Atlanta	USA	Northern watersnake	Nerodia sipedon	2015-10-08	atl.12R031	12R031			Nerodia sipedon	flightless	flightless	Nerodia sipedon
11166.ATL.24457.anole	11166	84924	23.626	5.35619	fecal	none	F	unknown	captive		Zoo Atlanta	USA	Oriente Knight Anole	Anolis smallwoodi	2015-10-08	atl.14R195	14R195			Anolis smallwoodi	flightless	flightless	Anolis smallwoodi
11166.ATL.24049.a.ostrich	11166	117620	40.1807	6.32485	fecal	none	F	unknown	captive		Zoo Atlanta	USA	Ostrich	Struthio camelus	2015-10-07		A70026 or A70028	atl.ostrich.1	atl.ostrich	Struthio camelus	flightless	flightless	Struthio camelus						2	Ostriches	Struthionidae		Dunning08	1	111000	PlantSeed	A	Jennifer	0	10	0	50	0	30	Ref_1	0	0	0	10
11166.ATL.24049.b.ostrich	11166	56586	40.0758	6.20648	fecal	none	F	unknown	captive		Zoo Atlanta	USA	Ostrich	Struthio camelus	2015-10-07		A70026 or A70028	atl.ostrich.2	atl.ostrich	Struthio camelus	flightless	flightless	Struthio camelus						2	Ostriches	Struthionidae		Dunning08	1	111000	PlantSeed	A	Jennifer	0	10	0	50	0	30	Ref_1	0	0	0	10
11166.ATL.24061.a.ostrich	11166	66898	40.353	5.82324	fecal	none	F	unknown	captive		Zoo Atlanta	USA	Ostrich	Struthio camelus	2015-10-07		A70026 or A70028	atl.ostrich.3	atl.ostrich	Struthio camelus	flightless	flightless	Struthio camelus						2	Ostriches	Struthionidae		Dunning08	1	111000	PlantSeed	A	Jennifer	0	10	0	50	0	30	Ref_1	0	0	0	10
11166.ATL.24061.b.ostrich	11166	87555	43.8485	6.14383	fecal	none	F	unknown	captive		Zoo Atlanta	USA	Ostrich	Struthio camelus	2015-10-07		A70026 or A70028	atl.ostrich.4	atl.ostrich	Struthio camelus	flightless	flightless	Struthio camelus						2	Ostriches	Struthionidae		Dunning08	1	111000	PlantSeed	A	Jennifer	0	10	0	50	0	30	Ref_1	0	0	0	10
11166.ATL.24527.pheasant	11166	44324	40.2251	5.40349	fecal	none	unknown	unknown	captive		Zoo Atlanta	USA	Palawan peacock pheasant	Polyplectron emphanum	2015-10-06		A90016 or 17	atl.peacockpheasant.1	atl.peacockpheasant	Polyplectron napoleonis	flighted	strong	Polyplectron napoleonis						11	Grouse, pheasants and partridges	Phasianidae		Dunning08	1	374.68	Omnivore	D1	Jennifer	40	50	0	10	0	0	Ref_2	0	0	0	0
11166.ATL.24542.pheasant	11166	95809	17.1919	3.92117	fecal	none	unknown	unknown	captive		Zoo Atlanta	USA	Palawan peacock pheasant	Polyplectron emphanum	2015-10-06		A90016 or 17	atl.peacockpheasant.2	atl.peacockpheasant	Polyplectron napoleonis	flighted	strong	Polyplectron napoleonis						11	Grouse, pheasants and partridges	Phasianidae		Dunning08	1	374.68	Omnivore	D1	Jennifer	40	50	0	10	0	0	Ref_2	0	0	0	0
11166.ATL.25131.frog	11166	40849	42.0339	6.09064	fecal	none	F	unknown	captive		Zoo Atlanta	USA	Panamanian golden frog	Atelopus varius zeteki	2015-10-07	atl.A72010	A72010			Atelopus varius zeteki	flightless	flightless	Atelopus varius zeteki
11166.ATL.25159.frog	11166	72808	18.7569	4.7013	fecal	none	unknown	unknown	captive		Zoo Atlanta	USA	Panamanian golden frog	Atelopus varius zeteki	2015-10-07			atl.goldenfrog.1	atl.goldenfrog	Atelopus varius zeteki	flightless	flightless	Atelopus varius zeteki
11166.ATL.24485.tortoise	11166	100438	31.4063	5.41404	fecal	none	unknown	unknown	captive		Zoo Atlanta	USA	Pancake tortoise	Malacochersus tornieri	2015-10-07			atl.pancaketortoise.1	atl.pancaketortoise	Malacochersus tornieri	flightless	flightless	Malacochersus tornieri
11166.ATL.24498.python	11166	45439	12.1568	0.826989	fecal	none	M	unknown	captive		Zoo Atlanta	USA	Papuan olive python	Apodora papuana	2015-10-08	atl.15R056	15R056			Pseudechis papuanus	flightless	flightless	Pseudechis papuanus
11166.ATL.24427.crow	11166				fecal	none	M	unknown	captive		Zoo Atlanta	USA	Pied crow	Corvus albus	2015-10-08	atl.A00008	A00008			Corvus albus	flighted	strong	Corvus albus						147	Crows and jays	Corvidae		Dunning08	1	524	VertFishScav	A	Carolina	0	40	0	0	10	0	Ref_14	20	20	10	0
11166.ATL.24435.crow	11166	74577	3.24785	1.20194	fecal	none	F	unknown	captive		Zoo Atlanta	USA	Pied crow	Corvus albus	2015-10-08	atl.15B038	15B038			Corvus albus	flighted	strong	Corvus albus						147	Crows and jays	Corvidae		Dunning08	1	524	VertFishScav	A	Carolina	0	40	0	0	10	0	Ref_14	20	20	10	0
11166.ATL.24482.pigeon	11166	91523	25.3414	5.42486	fecal	none	F	unknown	captive		Zoo Atlanta	USA	Pied pigeon	Ducula bicolor	2015-10-06	atl.13B043	13B043			Ducula bicolor	flighted	strong	Ducula bicolor						65	Doves and pigeons	Columbidae		Dunning08	1	440.01	FruiNect	A	Carolina	100	0	0	0	0	0	Ref_4	0	0	0	0
11166.ATL.24537.pigeon	11166	55467	35.575	4.48587	fecal	none	unknown	unknown	captive		Zoo Atlanta	USA	Pied pigeon	Ducula bicolor	2015-10-06		11B001 or A70042	atl.piedpigeon.1	atl.piedpigeon	Ducula bicolor	flighted	strong	Ducula bicolor						65	Doves and pigeons	Columbidae		Dunning08	1	440.01	FruiNect	A	Carolina	100	0	0	0	0	0	Ref_4	0	0	0	0
11166.ATL.24539.pigeon	11166	12			fecal	none	F	unknown	captive		Zoo Atlanta	USA	Pied pigeon	Ducula bicolor	2015-10-06	atl.13B043	13B043			Ducula bicolor	flighted	strong	Ducula bicolor						65	Doves and pigeons	Columbidae		Dunning08	1	440.01	FruiNect	A	Carolina	100	0	0	0	0	0	Ref_4	0	0	0	0
11166.ATL.24557.pigeon	11166	73122	17.3089	3.5197	fecal	none	unknown	unknown	captive		Zoo Atlanta	USA	Pied pigeon	Ducula bicolor	2015-10-06		11B001 or A70042	atl.piedpigeon.2	atl.piedpigeon	Ducula bicolor	flighted	strong	Ducula bicolor						65	Doves and pigeons	Columbidae		Dunning08	1	440.01	FruiNect	A	Carolina	100	0	0	0	0	0	Ref_4	0	0	0	0
11166.ATL.24475.tortoise	11166	16059	16.245	3.8768	fecal	none	unknown	unknown	captive		Zoo Atlanta	USA	Ploughshare tortoise	Astrochelys yniphora	2015-10-07			atl.ploughshare.1	atl.ploughshare	Astrochelys yniphora	flightless	flightless	Astrochelys yniphora
11166.ATL.24614.prairiedog	11166	94078	40.1916	5.94981	fecal	none	M	unknown	captive		Zoo Atlanta	USA	Prairie dog	Cynomys ludovicianus marmotini	2015-10-05	atl.11M005	11M005			Cynomys ludovicianus marmotini	flightless	flightless	Cynomys ludovicianus marmotini	ABC	0	1	0	Ref_1					Ref_117	1	1364		ABC		0	0	0	100	0	0	Ref_1	0	0	0	0
11166.ATL.24562.porcupine	11166	100182	46.6135	7.24127	fecal	none	M	unknown	captive		Zoo Atlanta	USA	Prehensile tailed porcupine	Coendou prehensilis	2015-10-06	atl.B01002	B01002			Coendou prehensilis	flightless	flightless	Coendou prehensilis	ABC	0	0	1	Ref_1					Ref_117	1	4399.97		ABC		30	0	0	70	0	0	Ref_1	0	0	0	0
11166.ATL.24578.porcupine	11166	85699	47.9393	7.32574	fecal	none	unknown	unknown	captive		Zoo Atlanta	USA	Prehensile tailed porcupine	Coendou prehensilis	2015-10-06		15M003 or B01002	atl.porcupine.1	atl.porcupine	Coendou prehensilis	flightless	flightless	Coendou prehensilis	ABC	0	0	1	Ref_1					Ref_117	1	4399.97		ABC		30	0	0	70	0	0	Ref_1	0	0	0	0
11166.ATL.24504.skink	11166	135310	49.0196	6.62817	fecal	none	unknown	unknown	captive		Zoo Atlanta	USA	Prehensile tailed skink	Corucia zebrata	2015-10-08		A05600 or 995600	atl.skink.1	atl.skink	Corucia zebrata	flightless	flightless	Corucia zebrata
11166.ATL.24065.raccoondog	11166	86775	23.6647	4.92636	fecal	none	M	unknown	captive		Zoo Atlanta	USA	Raccoon dog	Nyctereutes procyonoides	2015-10-07	atl.12M003	12M003			Nyctereutes procyonoides	flightless	flightless	Nyctereutes procyonoides	ABC	0	0	1	Ref_1					Ref_117	1	4040		ABC		30	20	0	0	0	10	Ref_1	30	10	0	0
11166.ATL.24522.birdofparadise	11166	117988	3.22465	2.8821	fecal	none	unknown	unknown	captive		Zoo Atlanta	USA	Raggiana bird of paradise	Paradisaea raggiana	2015-10-06		14B040 or 14B041	atl.birdofparadise.1	atl.birdofparadise	Paradisaea raggiana	flighted	strong	Paradisaea raggiana						149	Birds of paradise	Paradisaeidae		Dunning08	1	212.59	FruiNect	A	Carolina	60	40	0	0	0	0	Ref_14	0	0	0	0
11166.ATL.24499.hornbill	11166	116954	13.0099	4.50534	fecal	none	unknown	unknown	captive		Zoo Atlanta	USA	Red billed hornbill	Tockus erythrorhynchus	2015-10-07		11B077 or 12B002	atl.redbilledhornbill.1	atl.redbilledhornbill	Tockus erythrorhynchus	flighted	strong	Tockus erythrorhynchus						91	Hornbills	Bucerotidae		Dunning08	1	138.56	Omnivore	A	Hamish	10	40	0	0	0	0	Ref_6	30	20	0	0
11166.ATL.24067.kangaroo	11166	71414	64.0363	7.68611	fecal	none	unknown	unknown	captive		Zoo Atlanta	USA	Red kangaroo	Macropus rufus	2015-10-07			atl.kangaroo.1	atl.kangaroo	Macropus rufus	flightless	flightless	Macropus rufus	ABC	1	0	1	Ref_1					Ref_117	1	46250		ABC		0	0	0	100	0	0	Ref_1	0	0	0	0
11166.ATL.24068.kangaroo	11166	90789	65.8062	7.78619	fecal	none	unknown	unknown	captive		Zoo Atlanta	USA	Red kangaroo	Macropus rufus	2015-10-07			atl.kangaroo.2	atl.kangaroo	Macropus rufus	flightless	flightless	Macropus rufus	ABC	1	0	1	Ref_1					Ref_117	1	46250		ABC		0	0	0	100	0	0	Ref_1	0	0	0	0
11166.ATL.24449.redpanda	11166	102093	2.95909	1.80593	fecal	none	F	unknown	captive		Zoo Atlanta	USA	Red panda	Ailurus fulgens refulgens	2015-10-07	atl.13M015	13M015			Ailurus fulgens refulgens	flightless	flightless	Ailurus fulgens refulgens	ABC	1	1	1	Ref_1					Ref_117	1	4900		ABC		10	10	0	60	0	10	Ref_1	0	10	0	0
11166.ATL.24470.redpanda	11166	849			fecal	none	F	unknown	captive		Zoo Atlanta	USA	Red panda	Ailurus fulgens refulgens	2015-10-08	atl.13M015	13M015			Ailurus fulgens refulgens	flightless	flightless	Ailurus fulgens refulgens	ABC	1	1	1	Ref_1					Ref_117	1	4900		ABC		10	10	0	60	0	10	Ref_1	0	10	0	0
11166.ATL.24545.hawk	11166	98139	2.91652	2.0777	fecal	none	M	unknown	captive		Zoo Atlanta	USA	Red tailed hawk	Buteo jamaicensis	2015-10-06	atl.950038	950038			Buteo jamaicensis	flighted	strong	Buteo jamaicensis						36	Osprey, kites, hawks and eagles	Accipitridae		Dunning08	1	1101.16	VertFishScav	A	Jennifer	0	10	0	0	0	0	Ref_2	30	60	0	0
11166.ATL.24480.teal	11166	129484	25.1843	3.84936	fecal	none	unknown	unknown	captive		Zoo Atlanta	USA	Ringed teal	Callonetta leucophrys	2015-10-06		11B036 or 11B052	atl.ringedteal.1	atl.ringedteal	Callonetta leucophrys	flighted	strong	Callonetta leucophrys						14	Ducks, geese and swans	Anatidae		Dunning08	1	362.78	PlantSeed	A	Jennifer	0	0	0	60	0	40	Ref_1	0	0	0	0
11166.ATL.24592.lemur	11166	132319	39.843	4.57251	fecal	none	M	unknown	captive		Zoo Atlanta	USA	Ringtailed lemur	Lemur catta	2015-10-08			atl.lemur.1	atl.lemur	Lemur catta	flightless	flightless	Lemur catta	ABC	0	1	0	Ref_1					Ref_117	1	2900		ABC		80	0	0	20	0	0	Ref_1	0	0	0	0
11166.ATL.24471.gecko	11166	72802	28.5378	5.9332	fecal	none	unknown	unknown	captive		Zoo Atlanta	USA	Rough knob tailed gecko	Nephrurus amyae	2015-10-08	atl.14R126	14R126			Nephrurus amyae	flightless	flightless	Nephrurus amyae
11166.ATL.25158.gecko	11166	108639	18.4301	4.66592	fecal	none	unknown	unknown	captive		Zoo Atlanta	USA	Rough knobtailed gecko	Nephrurus amyae	2015-10-07	atl.14R127	14R127			Nephrurus amyae	flightless	flightless	Nephrurus amyae
11166.ATL.24057.goat	11166	40327	69.4257	7.94762	fecal	none	M	unknown	captive		Zoo Atlanta	USA	Saanen goat	Capra hircus hircus saanen	2015-10-06			atl.goat.1	atl.saanengoat	Capra hircus hircus saanen	flightless	flightless	Capra hircus hircus saanen	ABC	1	1	0	Ref_1					Ref_117	1	54250		ABC		0	0	0	100	0	0	Ref_1	0	0	0	0
11166.ATL.24531.ibis	11166	119614	22.8803	3.82551	fecal	none	F	unknown	captive		Zoo Atlanta	USA	Scarlet ibis	Eudocimus ruber	2015-10-06			atl.scarletibis.1	atl.scarletibis	Eudocimus ruber	flighted	strong	Eudocimus ruber						24	Ibises and spoonbills	Threskiornithidae		Dunning08	1	660.08	Invertebrate	A	Jennifer	0	90	0	0	0	0	Ref_1	0	0	10	0
11166.ATL.24995.monkey	11166	70349	33.9929	6.09293	fecal	none	unknown	unknown	captive		Zoo Atlanta	USA	Schmidts monkey	Cercopithecus ascanius	2015-10-06			atl.schmidtsmonkey.1	atl.schmidtsmonkey	Cercopithecus ascanius	flightless	flightless	Cercopithecus ascanius	ABC	0	1	0	Ref_1					Ref_117	1	3550		ABC		50	20	0	10	0	10	Ref_1	0	0	0	10
11166.ATL.24438.sheep	11166	89049	72.3366	7.85133	fecal	none	unknown	unknown	captive		Zoo Atlanta	USA	sheep		2015-10-07			atl.sheep.1	atl.sheep		flightless	flightless
11166.ATL.25150.frog	11166	99563	24.3825	4.69277	fecal	none	unknown	unknown	captive		Zoo Atlanta	USA	Solomon islands leaf frog	Cornufer guentheri	2015-10-07	atl.13A002	13A002			Cornufer guentheri	flightless	flightless	Cornufer guentheri
11166.ATL.25154.frog	11166				fecal	none	unknown	unknown	captive		Zoo Atlanta	USA	Solomon islands leaf frog	Ceratobatrachus guentheri	2015-10-07	atl.13A002	13A002			Ceratobatrachus guentheri	flightless	flightless	Cornufer guentheri
11166.ATL.25124.elephant	11166	71826	70.7093	7.70443	fecal	none	unknown	unknown	captive		Zoo Atlanta	USA	Southern African bush elephant	Loxodonta africana africana	2015-10-05		861004 or 861041	atl.elephant.1	atl.elephant	Loxodonta africana africana	flightless	flightless	Loxodonta africana africana	ABC	1	1	1	Ref_1					Ref_117	1	3.94003e+06		ABC		0	0	0	100	0	0	Ref_1	0	0	0	0
11166.ATL.24563.hornbill	11166	19			fecal	none	unknown	unknown	captive		Zoo Atlanta	USA	Southern ground hornbill	Bucorvus leadbeateri	2015-10-05		990027 or 990028	atl.hornbill.1	atl.hornbill	Bucorvus leadbeateri	flighted	strong	Bucorvus leadbeateri						92	Ground-hornbills	Bucorvidae		Dunning08	1	3743.62	Invertebrate	A	Hamish	0	70	0	0	0	0	Ref_6	20	10	0	0
11166.ATL.24612.hornbill	11166	116010	10.6885	2.66041	fecal	none	unknown	unknown	captive		Zoo Atlanta	USA	Southern ground hornbill	Bucorvus leadbeateri	2015-10-05		990027 or 990028	atl.hornbill.2	atl.hornbill	Bucorvus leadbeateri	flighted	strong	Bucorvus leadbeateri						92	Ground-hornbills	Bucorvidae		Dunning08	1	3743.62	Invertebrate	A	Hamish	0	70	0	0	0	0	Ref_6	20	10	0	0
11166.ATL.24550.armadillo	11166	100335	16.3763	4.51296	fecal	none	F	unknown	captive		Zoo Atlanta	USA	Southern three banded armadillo	Tolypeutes matacus	2015-10-05	atl.A41026	A41026			Tolypeutes matacus	flightless	flightless	Tolypeutes matacus	ABC	1	1	1	Ref_1					Ref_117	1	1200		ABC		20	80	0	0	0	0	Ref_1	0	0	0	0
11166.ATL.25160.toad	11166				fecal	none	unknown	unknown	captive		Zoo Atlanta	USA	Southern toad	Bufo terrestris	2015-10-07	atl.12R015	12R015 (listed as 12A003)			Anaxyrus terrestris	flightless	flightless	Anaxyrus terrestris
11166.ATL.24530.pigeon	11166	68504	12.5114	2.46684	fecal	none	unknown	unknown	captive		Zoo Atlanta	USA	Speckled pigeon	Columba guinea	2015-10-06			atl.pigeon.1	atl.pigeon	Columba guinea	flighted	strong	Columba guinea						65	Doves and pigeons	Columbidae		Dunning08	1	352	PlantSeed	A	Carolina	0	0	0	0	0	100	Ref_4	0	0	0	0
11166.ATL.24507.crane	11166	129478	8.74594	2.57457	fecal	none	unknown	unknown	captive		Zoo Atlanta	USA	Stanley crane	Anthropoides paradiseus	2015-10-07		12B046 or 13B025			Anthropoides paradiseus	flighted	strong	Anthropoides paradiseus						45	Cranes	Gruidae		Dunning08	1	4540.62	Omnivore	A	Carolina	0	20	0	20	0	20	Ref_3	20	10	10	0
11166.ATL.24999.orangutan	11166	81510	37.9123	6.46446	fecal	none	unknown	unknown	captive		Zoo Atlanta	USA	Sumatran orangutan	Pongo pygmaeus abelii	2015-10-06		B01006 or B01030	atl.sumatranorangutan.1	atl.sumatranorangutan	Pongo pygmaeus abelii	flightless	flightless	Pongo pygmaeus abelii	ABC	0	1	0	Ref_1					Ref_117	1	37000		ABC		80	10	0	0	0	0	Ref_1	0	0	0	10
11166.ATL.24076.tiger	11166	90506	7.35733	3.83478	fecal	none	M	unknown	captive		Zoo Atlanta	USA	Sumatran tiger	Panthera tigris sumatrae	2015-10-06	atl.A61023	A61023			Panthera tigris sumatrae	flightless	flightless	Panthera tigris sumatrae	ABC	1	1	1	Ref_1					Ref_117	1	162564		ABC		0	0	0	0	0	0	Ref_1	0	100	0	0
11166.ATL.24079.tiger	11166	80786	11.554	3.81618	fecal	none	F	unknown	captive		Zoo Atlanta	USA	Sumatrantiger	Panthera tigris sumatrae	2015-10-06	atl.A61018	A61018			Panthera tigris sumatrae	flightless	flightless	Panthera tigris sumatrae	ABC	1	1	1	Ref_1					Ref_117	1	162564		ABC		0	0	0	0	0	0	Ref_1	0	100	0	0
11166.ATL.24436.conure	11166	70256	14.107	4.88347	fecal	none	M	unknown	captive		Zoo Atlanta	USA	Sun conure	Aratinga solstitialis arini	2015-10-07	atl.B70012	B70012			Aratinga solstitialis arini	flighted	strong	Aratinga solstitialis arini						68	Parrots	Psittacidae		Dunning08	1	119.62	FruiNect	B	Carolina	100	0	0	0	0	0	Ref_4	0	0	0	0
11166.ATL.24569.frogmouth	11166	88787	23.6988	2.3481	fecal	none	unknown	unknown	captive		Zoo Atlanta	USA	Tawny Frogmouth	Podargus strigoides	2015-10-06		11B037 or 12B005	atl.frogmouth.1	atl.frogmouth	Podargus strigoides	flighted	strong	Podargus strigoides						72	Frogmouths	Podargidae		Dunning08	1	308.03	Invertebrate	A	Hamish	0	80	0	0	0	0	Ref_5	10	10	0	0
11166.ATL.25140.frog	11166	71929	33.92	6.17048	fecal	none	M	unknown	captive		Zoo Atlanta	USA	Toady rain frog	Strabomantis bufoniformis	2015-10-07	atl.11A007	11A007 (listed as15A004)			Strabomantis bufoniformis	flightless	flightless	Strabomantis bufoniformis
11166.ATL.24511.toucan	11166	27659	13.8954	4.92156	fecal	none	F	unknown	captive		Zoo Atlanta	USA	Toco toucan	Ramphastos toco	2015-10-06	atl.B00024	B00024			Ramphastos toco	flighted	strong	Ramphastos toco						93	Toucans and barbets	Ramphastidae		Dunning08	1	617.99	FruiNect	A	Jennifer	70	20	0	0	0	0	Ref_7	0	10	0	0
11166.ATL.24528.toucan	11166	156760	9.92581	3.05118	fecal	none	F	unknown	captive		Zoo Atlanta	USA	Toco toucan	Ramphastos toco	2015-10-06	atl.13B006	13B006			Ramphastos toco	flighted	strong	Ramphastos toco						93	Toucans and barbets	Ramphastidae		Dunning08	1	617.99	FruiNect	A	Jennifer	70	20	0	0	0	0	Ref_7	0	10	0	0
11166.ATL.24533.owl	11166	63842	32.3979	6.31214	fecal	none	M	unknown	captive		Zoo Atlanta	USA	Verreauxs eagle owl	Bubo lacteus	2015-10-06	atl.A60002	A60002			Bubo lacteus	flighted	strong	Bubo lacteus						71	Owls	Strigidae		Dunning08	1	2114.94	VertFishScav	A	Hamish	0	10	0	0	0	0	Ref_5	20	60	10	0
11166.ATL.24477.pigeon	11166	105474	6.82068	3.02952	fecal	none	F	unknown	captive		Zoo Atlanta	USA	Victoria crowned pigeon	Goura victoria	2015-10-06	atl.B00068	B00068			Goura victoria	flighted	strong	Goura victoria						65	Doves and pigeons	Columbidae		Dunning08	1	2384	FruiNect	A	Carolina	60	0	0	0	0	40	Ref_4	0	0	0	0
11166.ATL.24479.pigeon	11166	95057	37.4285	3.87428	fecal	none	M	unknown	captive		Zoo Atlanta	USA	Victoria crowned pigeon	Goura victoria	2015-10-06	atl.A90083	A90083			Goura victoria	flighted	strong	Goura victoria						65	Doves and pigeons	Columbidae		Dunning08	1	2384	FruiNect	A	Carolina	60	0	0	0	0	40	Ref_4	0	0	0	0
11166.ATL.24613.guineafowl	11166	8940	8.12514	1.52896	fecal	none	M	unknown	captive		Zoo Atlanta	USA	Vulturine guineafowl	Acryllium vulturinum	2015-10-05	atl.A60067	A60067			Acryllium vulturinum	flighted	strong	Acryllium vulturinum						9	Guineafowl	Numididae		Dunning08	1	1330	PlantSeed	A	Jennifer	20	10	0	50	0	20	Ref_2	0	0	0	0
11166.ATL.24570.warthog	11166	68435	34.9779	5.62856	fecal	none	F	unknown	captive		Zoo Atlanta	USA	Warthog	Phacochoerus africanus	2015-10-05	atl.14M009	14M009			Phacochoerus africanus	flightless	flightless	Phacochoerus africanus	ABC	0	0	1	Ref_1					Ref_117	1	82500		ABC		10	0	0	80	10	0	Ref_1	0	0	0	0
11166.ATL.24576.warthog	11166				fecal	none	F	unknown	captive		Zoo Atlanta	USA	Warthog	Phacochoerus africanus	2015-10-05	atl.A71025	A71025			Phacochoerus africanus	flightless	flightless	Phacochoerus africanus	ABC	0	0	1	Ref_1					Ref_117	1	82500		ABC		10	0	0	80	10	0	Ref_1	0	0	0	0
11166.ATL.24549.crane	11166	207660	7.79048	3.41935	fecal	none	M	unknown	captive		Zoo Atlanta	USA	Wattled crane	Bugeranus carunculatus	2015-10-06	atl.B00071	B00071			Grus carunculatus	flighted	strong	Grus carunculatus						45	Cranes	Gruidae		Dunning08	1	8158.99	PlantSeed	A	Carolina	0	20	0	60	0	0	Ref_3	10	0	0	10
11166.ATL.25120.gorilla	11166	80037	52.4859	7.42537	fecal	none	unknown	unknown	captive		Zoo Atlanta	USA	Western gorilla	Gorilla gorilla gorilla	2015-10-06			atl.gorilla.1	atl.gorilla	Gorilla gorilla gorilla	flightless	flightless	Gorilla gorilla gorilla	ABC	0	1	0	Ref_1					Ref_117	1	131626		ABC		10	0	0	90	0	0	Ref_1	0	0	0	0
11166.ATL.24476.a.thrush	11166	43462	8.63403	1.67279	fecal	none	unknown	unknown	captive		Zoo Atlanta	USA	White crested laughing thrush	Garrulax leucolophus	2015-10-06			atl.laughingthrush.1	atl.laughingthrush	Garrulax leucolophus	flighted	strong	Garrulax leucolophus						163	Babblers and parrotbills	Timaliidae		Dunning08	1	123.44	Invertebrate	A	Jennifer	10	60	10	0	0	10	Ref_12	10	0	0	0
11166.ATL.24476.b.thrush	11166	27668	6.42661	1.03056	fecal	none	unknown	unknown	captive		Zoo Atlanta	USA	White crested laughing thrush	Garrulax leucolophus	2015-10-06			atl.laughingthrush.2	atl.laughingthrush	Garrulax leucolophus	flighted	strong	Garrulax leucolophus						163	Babblers and parrotbills	Timaliidae		Dunning08	1	123.44	Invertebrate	A	Jennifer	10	60	10	0	0	10	Ref_12	10	0	0	0
11166.ATL.24484.thrush	11166				fecal	none	unknown	unknown	captive		Zoo Atlanta	USA	White crested laughing thrush	Garrulax leucolophus	2015-10-06			atl.laughingthrush.3	atl.laughingthrush	Garrulax leucolophus	flighted	strong	Garrulax leucolophus						163	Babblers and parrotbills	Timaliidae		Dunning08	1	123.44	Invertebrate	A	Jennifer	10	60	10	0	0	10	Ref_12	10	0	0	0
11166.ATL.24525.duck	11166	24094	13.448	2.34699	fecal	none	unknown	unknown	captive		Zoo Atlanta	USA	White faced whistling duck	Dendrocygna viduata	2015-10-06			atl.whistlingduck.1	atl.whistlingduck	Dendrocygna viduata	flighted	strong	Dendrocygna viduata						14	Ducks, geese and swans	Anatidae		Dunning08	1	689.99	PlantSeed	A	Jennifer	10	30	0	40	0	20	Ref_1	0	0	0	0
11166.ATL.24486.weaver	11166	111844	69.8627	7.89935	fecal	none	unknown	unknown	captive		Zoo Atlanta	USA	White headed buffalo weaver	Dinemellia dinemelli	2015-10-06		14B051 or A60060	atl.buffaloweaver.1	atl.buffaloweaver	Dinemellia dinemelli	flighted	strong	Dinemellia dinemelli						184	Weavers and allies	Ploceidae		Dunning08	1	63.89	PlantSeed	A	Jennifer	0	30	0	0	0	70	Ref_15	0	0	0	0
11166.ATL.24541.weaver	11166	89513	50.1704	6.33727	fecal	none	unknown	unknown	captive		Zoo Atlanta	USA	White headed buffalo weaver	Dinemellia dinemelli	2015-10-06		14B051 or A60060	atl.buffaloweaver.2	atl.buffaloweaver	Dinemellia dinemelli	flighted	strong	Dinemellia dinemelli						184	Weavers and allies	Ploceidae		Dunning08	1	63.89	PlantSeed	A	Jennifer	0	30	0	0	0	70	Ref_15	0	0	0	0
11166.ATL.24983.guenon	11166	45635	37.9547	5.73675	fecal	none	unknown	unknown	captive		Zoo Atlanta	USA	Wolfs guenon	Cercopithecus wolfi wolfi	2015-10-06		A61024 or A61025	atl.wolfsguenon.1	atl.wolfsguenon	Cercopithecus wolfi wolfi	flightless	flightless	Cercopithecus wolfi wolfi	ABC	0	1	0	Ref_1					Ref_117	1	4000		ABC		70	0	0	10	0	20	Ref_1	0	0	0	0
11166.ATL.24516.python	11166	92486	34.9749	5.40367	fecal	none	M	unknown	captive		Zoo Atlanta	USA	Woma Python	Aspidites ramsayi	2015-10-05	atl.A96405	A96405			Aspidites ramsayi	flightless	flightless	Aspidites ramsayi
11166.ATL.24055.a.hornbill	11166	90006	3.40761	2.11105	fecal	none	unknown	unknown	captive		Zoo Atlanta	USA	Wreathed hornbill	Rhyticeros undulatus	2015-10-06		980006 or A60074	atl.wreathedhornbill.1	atl.wreathedhornbill	Rhyticeros undulatus	flighted	strong	Rhyticeros undulatus						91	Hornbills	Bucerotidae		Dunning08	1	2214.55	FruiNect	A	Hamish	90	10	0	0	0	0	Ref_6	0	0	0	0
11166.ATL.24055.b.hornbill	11166	92599	5.03089	1.89435	fecal	none	unknown	unknown	captive		Zoo Atlanta	USA	Wreathed hornbill	Rhyticeros undulatus	2015-10-06		980006 or A60074	atl.wreathedhornbill.2	atl.wreathedhornbill	Rhyticeros undulatus	flighted	strong	Rhyticeros undulatus						91	Hornbills	Bucerotidae		Dunning08	1	2214.55	FruiNect	A	Hamish	90	10	0	0	0	0	Ref_6	0	0	0	0
11166.ATL.24532.hornbill	11166	107024	84.2846	8.21427	fecal	none	unknown	unknown	captive		Zoo Atlanta	USA	Wreathed hornbill	Rhyticeros undulatus	2015-10-06		980006 or A60074	atl.wreathedhornbill.3	atl.wreathedhornbill	Rhyticeros undulatus	flighted	strong	Rhyticeros undulatus						91	Hornbills	Bucerotidae		Dunning08	1	2214.55	FruiNect	A	Hamish	90	10	0	0	0	0	Ref_6	0	0	0	0
11166.ATL.25132.duiker	11166	70436	59.4742	7.23252	fecal	none	F	unknown	captive		Zoo Atlanta	USA	yellow backed duiker	Cephalophus silvicultor	2015-10-07		A41019 OR A21012	atl.duiker.1	atl.duiker	Cephalophus silvicultor	flightless	flightless	Cephalophus silvicultor	ABC	0	0	1	Ref_1					Ref_117	1	72500.3		ABC		30	0	0	60	0	0	Ref_1	0	10	0	0
11166.ATL.24520.amazon	11166				fecal	none	F	unknown	captive		Zoo Atlanta	USA	Yellow naped Amazon	Amazona auropalliata arini	2015-10-06	atl.12B043	12B043			Amazona auropalliata arini	flighted	strong	Amazona auropalliata arini						68	Parrots	Psittacidae		Dunning08	1	476.94	PlantSeed	A	Carolina	40	0	0	30	0	30	Ref_4	0	0	0	0
11166.ATL.25122.zebra	11166	62396	55.1566	7.04309	fecal	none	F	unknown	captive		Zoo Atlanta	USA	Zebra	Equus burchellii	2015-10-07		A51022 or A51023	atl.zebra.1	atl.zebra	Equus burchellii	flightless	flightless	Equus burchellii	ABC	1	1	1	Ref_1					Ref_117	1	276000		ABC		0	0	0	100	0	0	Ref_1	0	0	0	0
11166.ATL.25126.zebra	11166	65316	66.8504	7.47651	fecal	none	F	unknown	captive		Zoo Atlanta	USA	Zebra	Equus burchellii	2015-10-07		A51022 or A51023	atl.zebra.2	atl.zebra	Equus burchellii	flightless	flightless	Equus burchellii	ABC	1	1	1	Ref_1					Ref_117	1	276000		ABC		0	0	0	100	0	0	Ref_1	0	0	0	0
11166.NZ.17031.A.Africangreyparrot	11166	38275	22.6791	4.88111	fecal	none	F	healthy	captive	adult	Auckland Zoo	New Zealand	African grey parrot	Psittacus erithacus	2014-10-07	auck.A60127.Macie	A60127 (Macie)			Psittacus erithacus	flighted	strong	Psittacus erithacus						68	Parrots	Psittacidae		Dunning08	1	333	Omnivore	A	Carolina	50	0	0	0	0	50	Ref_4	0	0	0	0
11166.NZ.17031.B.Africangreyparrot	11166	25662	19.4996	4.2894	fecal	none	F	healthy	captive	adult	Auckland Zoo	New Zealand	African grey parrot	Psittacus erithacus	2014-10-07	auck.A60127.Macie	A60127 (Macie)			Psittacus erithacus	flighted	strong	Psittacus erithacus						68	Parrots	Psittacidae		Dunning08	1	333	Omnivore	A	Carolina	50	0	0	0	0	50	Ref_4	0	0	0	0
11166.NZ.16955.A.Antipodesparakeet	11166	31129	45.2294	6.04987	fecal	none	F	unhealthy	captive	unknown	Auckland Zoo	New Zealand	Antipodes parakeet	Cyanoramphus unicolor	2015-03-23	auck.B30150	B30150			Cyanoramphus unicolor	flighted	strong	Cyanoramphus unicolor						68	Parrots	Psittacidae		Dunning08	1	149.03	PlantSeed	A	Carolina	10	0	0	70	10	10	Ref_4	0	0	0	0
11166.NZ.16955.B.Antipodesparakeet	11166	55294	65.3013	7.1375	fecal	none	F	unhealthy	captive	unknown	Auckland Zoo	New Zealand	Antipodes parakeet	Cyanoramphus unicolor	2015-03-23	auck.B30150	B30150			Cyanoramphus unicolor	flighted	strong	Cyanoramphus unicolor						68	Parrots	Psittacidae		Dunning08	1	149.03	PlantSeed	A	Carolina	10	0	0	70	10	10	Ref_4	0	0	0	0
11166.NZ.16961.A.Antipodesparakeet	11166	63870	7.99341	2.87102	fecal	none	unknown	unknown	captive	unknown	Auckland Zoo	New Zealand	Antipodes parakeet	Cyanoramphus unicolor	2015-04-04	auck.B00074	B00074			Cyanoramphus unicolor	flighted	strong	Cyanoramphus unicolor						68	Parrots	Psittacidae		Dunning08	1	149.03	PlantSeed	A	Carolina	10	0	0	70	10	10	Ref_4	0	0	0	0
11166.NZ.16961.B.Antipodesparakeet	11166	67428	5.83777	2.52717	fecal	none	unknown	unknown	captive	unknown	Auckland Zoo	New Zealand	Antipodes parakeet	Cyanoramphus unicolor	2015-04-04	auck.B00074	B00074			Cyanoramphus unicolor	flighted	strong	Cyanoramphus unicolor						68	Parrots	Psittacidae		Dunning08	1	149.03	PlantSeed	A	Carolina	10	0	0	70	10	10	Ref_4	0	0	0	0
11166.NZ.16966.A.Antipodesparakeet	11166	47392	17.1023	3.90636	fecal	none	unknown	unknown	captive	unknown	Auckland Zoo	New Zealand	Antipodes parakeet	Cyanoramphus unicolor	2015-04-02		B30149 or B40004	auck.antipodesparakeet.1	auck.antipodesparakeet.1	Cyanoramphus unicolor	flighted	strong	Cyanoramphus unicolor						68	Parrots	Psittacidae		Dunning08	1	149.03	PlantSeed	A	Carolina	10	0	0	70	10	10	Ref_4	0	0	0	0
11166.NZ.16966.B.Antipodesparakeet	11166	30794	7.55236	1.56732	fecal	none	unknown	unknown	captive	unknown	Auckland Zoo	New Zealand	Antipodes parakeet	Cyanoramphus unicolor	2015-04-02		B30149 or B40004	auck.antipodesparakeet.1	auck.antipodesparakeet.1	Cyanoramphus unicolor	flighted	strong	Cyanoramphus unicolor						68	Parrots	Psittacidae		Dunning08	1	149.03	PlantSeed	A	Carolina	10	0	0	70	10	10	Ref_4	0	0	0	0
11166.NZ.16967.A.Antipodesparakeet	11166	22155	17.2994	4.51562	fecal	none	F	unknown	captive	unknown	Auckland Zoo	New Zealand	Antipodes parakeet	Cyanoramphus unicolor	2015-04-05	auck.B00075	B00075			Cyanoramphus unicolor	flighted	strong	Cyanoramphus unicolor						68	Parrots	Psittacidae		Dunning08	1	149.03	PlantSeed	A	Carolina	10	0	0	70	10	10	Ref_4	0	0	0	0
11166.NZ.16967.B.Antipodesparakeet	11166	54356	35.3958	6.18062	fecal	none	F	unknown	captive	unknown	Auckland Zoo	New Zealand	Antipodes parakeet	Cyanoramphus unicolor	2015-04-05	auck.B00075	B00075			Cyanoramphus unicolor	flighted	strong	Cyanoramphus unicolor						68	Parrots	Psittacidae		Dunning08	1	149.03	PlantSeed	A	Carolina	10	0	0	70	10	10	Ref_4	0	0	0	0
11166.NZ.17027.A.Antipodesparakeet	11166	30662	14.4547	2.36394	fecal	none	M	unhealthy	captive	juvenile	Auckland Zoo	New Zealand	Antipodes parakeet	Cyanoramphus unicolor	2014-09-24	auck.B40004	B40004			Cyanoramphus unicolor	flighted	strong	Cyanoramphus unicolor						68	Parrots	Psittacidae		Dunning08	1	149.03	PlantSeed	A	Carolina	10	0	0	70	10	10	Ref_4	0	0	0	0
11166.NZ.17027.B.Antipodesparakeet	11166	22566			fecal	none	M	unhealthy	captive	juvenile	Auckland Zoo	New Zealand	Antipodes parakeet	Cyanoramphus unicolor	2014-09-24	auck.B40004	B40004			Cyanoramphus unicolor	flighted	strong	Cyanoramphus unicolor						68	Parrots	Psittacidae		Dunning08	1	149.03	PlantSeed	A	Carolina	10	0	0	70	10	10	Ref_4	0	0	0	0
11166.NZ.16882.A.Australiankingparrot	11166	33763	16.7604	3.02167	fecal	none	M	healthy	captive	adult	Auckland Zoo	New Zealand	Australian king parrot	Alisterus scapularis	2014-10-23	auck.B30255	B30255			Alisterus scapularis	flighted	strong	Alisterus scapularis						68	Parrots	Psittacidae		Dunning08	1	232.26	PlantSeed	A	Carolina	30	0	10	30	0	30	Ref_4	0	0	0	0
11166.NZ.16882.B.Australiankingparrot	11166	23285	16.7047	4.402	fecal	none	M	healthy	captive	adult	Auckland Zoo	New Zealand	Australian king parrot	Alisterus scapularis	2014-10-23	auck.B30255	B30255			Alisterus scapularis	flighted	strong	Alisterus scapularis						68	Parrots	Psittacidae		Dunning08	1	232.26	PlantSeed	A	Carolina	30	0	10	30	0	30	Ref_4	0	0	0	0
11166.NZ.16885.A.Australiankingparrot	11166	41896	37.4128	5.62702	fecal	none	F	healthy	captive	adult	Auckland Zoo	New Zealand	Australian king parrot	Alisterus scapularis	2014-10-23	auck.A70123	A70123			Alisterus scapularis	flighted	strong	Alisterus scapularis						68	Parrots	Psittacidae		Dunning08	1	232.26	PlantSeed	A	Carolina	30	0	10	30	0	30	Ref_4	0	0	0	0
11166.NZ.16885.B.Australiankingparrot	11166	95110	59.9028	5.89201	fecal	none	F	healthy	captive	adult	Auckland Zoo	New Zealand	Australian king parrot	Alisterus scapularis	2014-10-23	auck.A70123	A70123			Alisterus scapularis	flighted	strong	Alisterus scapularis						68	Parrots	Psittacidae		Dunning08	1	232.26	PlantSeed	A	Carolina	30	0	10	30	0	30	Ref_4	0	0	0	0
11166.NZ.16911.A.Australiankingparrot	11166	26373	9.71874	0.575342	fecal	none	M	healthy	captive	adult	Auckland Zoo	New Zealand	Australian king parrot	Alisterus scapularis	2014-10-23	auck.A30071	A30071			Alisterus scapularis	flighted	strong	Alisterus scapularis						68	Parrots	Psittacidae		Dunning08	1	232.26	PlantSeed	A	Carolina	30	0	10	30	0	30	Ref_4	0	0	0	0
11166.NZ.16911.B.Australiankingparrot	11166	25988	9.40106	0.473316	fecal	none	M	healthy	captive	adult	Auckland Zoo	New Zealand	Australian king parrot	Alisterus scapularis	2014-10-23	auck.A30071	A30071			Alisterus scapularis	flighted	strong	Alisterus scapularis						68	Parrots	Psittacidae		Dunning08	1	232.26	PlantSeed	A	Carolina	30	0	10	30	0	30	Ref_4	0	0	0	0
11166.NZ.16903.A.Australianrainbowlorikeet	11166	36262	6.21628	0.830953	fecal	none	M	healthy	captive	adult	Auckland Zoo	New Zealand	Australian rainbow lorikeet	Trichoglossus haematodus	2014-09-25	auck.A80003.Buddy	A80003 (Buddy)			Trichoglossus haematodus	flighted	strong	Trichoglossus haematodus						68	Parrots	Psittacidae		Dunning08	1	113.25	FruiNect	A	Carolina	30	0	40	0	0	30	Ref_4	0	0	0	0
11166.NZ.16903.B.Australianrainbowlorikeet	11166	30441	8.56466	1.03162	fecal	none	M	healthy	captive	adult	Auckland Zoo	New Zealand	Australian rainbow lorikeet	Trichoglossus haematodus	2014-09-25	auck.A80003.Buddy	A80003 (Buddy)			Trichoglossus haematodus	flighted	strong	Trichoglossus haematodus						68	Parrots	Psittacidae		Dunning08	1	113.25	FruiNect	A	Carolina	30	0	40	0	0	30	Ref_4	0	0	0	0
11166.NZ.16904.A.bellbird	11166	21826	13.1888	1.49194	fecal	none	F	healthy	captive	adult	Auckland Zoo	New Zealand	bellbird	Anthernis melanura	2015-02-11	auck.B40244	B40244			Anthernis melanura	flighted	strong	Anthernis melanura						117	Honeyeaters	Meliphagidae		Dunning08	1	26.91	FruiNect	A	Carolina	20	20	60	0	0	0	Ref_13	0	0	0	0
11166.NZ.16904.B.bellbird	11166	14270	6.10609	3.33634	fecal	none	F	healthy	captive	adult	Auckland Zoo	New Zealand	bellbird	Anthernis melanura	2015-02-11	auck.B40244	B40244			Anthernis melanura	flighted	strong	Anthernis melanura						117	Honeyeaters	Meliphagidae		Dunning08	1	26.91	FruiNect	A	Carolina	20	20	60	0	0	0	Ref_13	0	0	0	0
11166.NZ.16907.A.bellbird	11166	67381	6.57003	2.70528	fecal	none	F	healthy	captive	adult	Auckland Zoo	New Zealand	bellbird	Anthernis melanura	2014-09-22	auck.B40244	B40244			Anthernis melanura	flighted	strong	Anthernis melanura						117	Honeyeaters	Meliphagidae		Dunning08	1	26.91	FruiNect	A	Carolina	20	20	60	0	0	0	Ref_13	0	0	0	0
11166.NZ.16907.B.bellbird	11166	44624	24.9396	5.00749	fecal	none	F	healthy	captive	adult	Auckland Zoo	New Zealand	bellbird	Anthernis melanura	2014-09-22	auck.B40244	B40244			Anthernis melanura	flighted	strong	Anthernis melanura						117	Honeyeaters	Meliphagidae		Dunning08	1	26.91	FruiNect	A	Carolina	20	20	60	0	0	0	Ref_13	0	0	0	0
11166.NZ.16969.A.bellbird	11166	11394	10.016	2.90044	fecal	none	unknown	unknown	captive	unknown	Auckland Zoo	New Zealand	bellbird	Anthernis melanura	2015-04-04	auck.bellbird.1	B40301 or B40302 or B40303			Anthernis melanura	flighted	strong	Anthernis melanura						117	Honeyeaters	Meliphagidae		Dunning08	1	26.91	FruiNect	A	Carolina	20	20	60	0	0	0	Ref_13	0	0	0	0
11166.NZ.16969.B.bellbird	11166	260			fecal	none	unknown	unknown	captive	unknown	Auckland Zoo	New Zealand	bellbird	Anthernis melanura	2015-04-04	auck.bellbird.1	B40301 or B40302 or B40303			Anthernis melanura	flighted	strong	Anthernis melanura						117	Honeyeaters	Meliphagidae		Dunning08	1	26.91	FruiNect	A	Carolina	20	20	60	0	0	0	Ref_13	0	0	0	0
11166.NZ.16880.A.blackwingedstilt	11166	77872	8.63489	2.46709	fecal	none	unknown	healthy	captive	adult	Auckland Zoo	New Zealand	black winged stilt	Himantopus himantopus	2015-02-05	auck.B50004	B50004			Himantopus himantopus	flighted	strong	Himantopus himantopus						53	Stilts and avocets	Recurvirostridae		Dunning08	1	176.82	Invertebrate	A	Carolina	0	100	0	0	0	0	Ref_3	0	0	0	0
11166.NZ.16880.B.blackwingedstilt	11166	62268	9.12553	2.52327	fecal	none	unknown	healthy	captive	adult	Auckland Zoo	New Zealand	black winged stilt	Himantopus himantopus	2015-02-05	auck.B50004	B50004			Himantopus himantopus	flighted	strong	Himantopus himantopus						53	Stilts and avocets	Recurvirostridae		Dunning08	1	176.82	Invertebrate	A	Carolina	0	100	0	0	0	0	Ref_3	0	0	0	0
11166.NZ.16888.A.blackwingedstilt	11166	29488	16.2537	2.72558	fecal	none	unknown	unhealthy	captive	newborn	Auckland Zoo	New Zealand	black winged stilt	Himantopus himantopus	2014-10-24	auck.B40280	B40280			Himantopus himantopus	flighted	strong	Himantopus himantopus						53	Stilts and avocets	Recurvirostridae		Dunning08	1	176.82	Invertebrate	A	Carolina	0	100	0	0	0	0	Ref_3	0	0	0	0
11166.NZ.16888.B.blackwingedstilt	11166	34623	20.6232	3.56303	fecal	none	unknown	unhealthy	captive	newborn	Auckland Zoo	New Zealand	black winged stilt	Himantopus himantopus	2014-10-24	auck.B40280	B40280			Himantopus himantopus	flighted	strong	Himantopus himantopus						53	Stilts and avocets	Recurvirostridae		Dunning08	1	176.82	Invertebrate	A	Carolina	0	100	0	0	0	0	Ref_3	0	0	0	0
11166.NZ.16950.A.blackwingedstilt	11166	44327	4.98947	0.460203	fecal	none	unknown	unknown	captive	unknown	Auckland Zoo	New Zealand	black winged stilt	Himantopus himantopus	2015-04-02		B40159 or B40279 or B50004	auck.blackwingedstilt.1	auck.blackwingedstilt.1	Himantopus himantopus	flighted	strong	Himantopus himantopus						53	Stilts and avocets	Recurvirostridae		Dunning08	1	176.82	Invertebrate	A	Carolina	0	100	0	0	0	0	Ref_3	0	0	0	0
11166.NZ.16950.B.blackwingedstilt	11166	45171	14.7266	0.916064	fecal	none	unknown	unknown	captive	unknown	Auckland Zoo	New Zealand	black winged stilt	Himantopus himantopus	2015-04-02		B40159 or B40279 or B50004	auck.blackwingedstilt.1	auck.blackwingedstilt.1	Himantopus himantopus	flighted	strong	Himantopus himantopus						53	Stilts and avocets	Recurvirostridae		Dunning08	1	176.82	Invertebrate	A	Carolina	0	100	0	0	0	0	Ref_3	0	0	0	0
11166.NZ.16960.A1.blueduck	11166	6772	9.54635	5.32754	fecal	none	M	unknown	captive	unknown	Auckland Zoo	New Zealand	blue duck	Hymenolaimus malacorhynchos	2015-04-05	auck.B30124	B30124			Hymenolaimus malacorhynchos	flighted	strong	Hymenolaimus malacorhynchos						14	Ducks, geese and swans	Anatidae		Dunning08	1	829.99	Invertebrate	A	Jennifer	0	80	0	20	0	0	Ref_1	0	0	0	0
11166.NZ.16960.A2.blueduck	11166	901			fecal	none	M	unknown	captive	unknown	Auckland Zoo	New Zealand	blue duck	Hymenolaimus malacorhynchos	2015-04-05	auck.B30124	B30124			Hymenolaimus malacorhynchos	flighted	strong	Hymenolaimus malacorhynchos						14	Ducks, geese and swans	Anatidae		Dunning08	1	829.99	Invertebrate	A	Jennifer	0	80	0	20	0	0	Ref_1	0	0	0	0
11166.NZ.16960.B1.blueduck	11166	18693	18.1874	3.16898	fecal	none	M	unknown	captive	unknown	Auckland Zoo	New Zealand	blue duck	Hymenolaimus malacorhynchos	2015-04-05	auck.B30124	B30124			Hymenolaimus malacorhynchos	flighted	strong	Hymenolaimus malacorhynchos						14	Ducks, geese and swans	Anatidae		Dunning08	1	829.99	Invertebrate	A	Jennifer	0	80	0	20	0	0	Ref_1	0	0	0	0
11166.NZ.16960.B2.blueduck	11166	33834	20.2298	3.19653	fecal	none	M	unknown	captive	unknown	Auckland Zoo	New Zealand	blue duck	Hymenolaimus malacorhynchos	2015-04-05	auck.B30124	B30124			Hymenolaimus malacorhynchos	flighted	strong	Hymenolaimus malacorhynchos						14	Ducks, geese and swans	Anatidae		Dunning08	1	829.99	Invertebrate	A	Jennifer	0	80	0	20	0	0	Ref_1	0	0	0	0
11166.NZ.16973.A1.blueduck	11166	17207	22.9992	3.65546	fecal	none	F	unknown	captive	unknown	Auckland Zoo	New Zealand	blue duck	Hymenolaimus malacorhynchos	2015-04-05	auck.B10069	B10069			Hymenolaimus malacorhynchos	flighted	strong	Hymenolaimus malacorhynchos						14	Ducks, geese and swans	Anatidae		Dunning08	1	829.99	Invertebrate	A	Jennifer	0	80	0	20	0	0	Ref_1	0	0	0	0
11166.NZ.16973.A2.blueduck	11166	28949	24.9778	3.38969	fecal	none	F	unknown	captive	unknown	Auckland Zoo	New Zealand	blue duck	Hymenolaimus malacorhynchos	2015-04-05	auck.B10069	B10069			Hymenolaimus malacorhynchos	flighted	strong	Hymenolaimus malacorhynchos						14	Ducks, geese and swans	Anatidae		Dunning08	1	829.99	Invertebrate	A	Jennifer	0	80	0	20	0	0	Ref_1	0	0	0	0
11166.NZ.16973.B1.blueduck	11166	17240	17.6363	5.81364	fecal	none	F	unknown	captive	unknown	Auckland Zoo	New Zealand	blue duck	Hymenolaimus malacorhynchos	2015-04-05	auck.B10069	B10069			Hymenolaimus malacorhynchos	flighted	strong	Hymenolaimus malacorhynchos						14	Ducks, geese and swans	Anatidae		Dunning08	1	829.99	Invertebrate	A	Jennifer	0	80	0	20	0	0	Ref_1	0	0	0	0
11166.NZ.16973.B2.blueduck	11166	17399	12.864	5.26068	fecal	none	F	unknown	captive	unknown	Auckland Zoo	New Zealand	blue duck	Hymenolaimus malacorhynchos	2015-04-05	auck.B10069	B10069			Hymenolaimus malacorhynchos	flighted	strong	Hymenolaimus malacorhynchos						14	Ducks, geese and swans	Anatidae		Dunning08	1	829.99	Invertebrate	A	Jennifer	0	80	0	20	0	0	Ref_1	0	0	0	0
11166.NZ.16848.A1.CampbellIslandflightlessteal	11166	58062	40.5305	6.50289	fecal	none	unknown	unhealthy	captive	unknown	Auckland Zoo	New Zealand	Campbell Island flightless teal	Anas aucklandica nesiotis	2014-12-09	auck.B10084	B10084			Anas aucklandica nesiotis	flightless	flightless	Anas aucklandica nesiotis						14	Ducks, geese and swans	Anatidae		Dunning08	1	499.09	Invertebrate	A	Jennifer	0	100	0	0	0	0	Ref_1	0	0	0	0
11166.NZ.16848.A2.CampbellIslandflightlessteal	11166	48123	36.9769	6.62549	fecal	none	unknown	unhealthy	captive	unknown	Auckland Zoo	New Zealand	Campbell Island flightless teal	Anas aucklandica nesiotis	2014-12-09	auck.B10084	B10084			Anas aucklandica nesiotis	flightless	flightless	Anas aucklandica nesiotis						14	Ducks, geese and swans	Anatidae		Dunning08	1	499.09	Invertebrate	A	Jennifer	0	100	0	0	0	0	Ref_1	0	0	0	0
11166.NZ.16848.B1.CampbellIslandflightlessteal	11166	26824	26.5694	5.92429	fecal	none	unknown	unhealthy	captive	unknown	Auckland Zoo	New Zealand	Campbell Island flightless teal	Anas aucklandica nesiotis	2014-12-09	auck.B10084	B10084			Anas aucklandica nesiotis	flightless	flightless	Anas aucklandica nesiotis						14	Ducks, geese and swans	Anatidae		Dunning08	1	499.09	Invertebrate	A	Jennifer	0	100	0	0	0	0	Ref_1	0	0	0	0
11166.NZ.16848.B2.CampbellIslandflightlessteal	11166	27565	24.5137	5.71741	fecal	none	unknown	unhealthy	captive	unknown	Auckland Zoo	New Zealand	Campbell Island flightless teal	Anas aucklandica nesiotis	2014-12-09	auck.B10084	B10084			Anas aucklandica nesiotis	flightless	flightless	Anas aucklandica nesiotis						14	Ducks, geese and swans	Anatidae		Dunning08	1	499.09	Invertebrate	A	Jennifer	0	100	0	0	0	0	Ref_1	0	0	0	0
11166.NZ.16875.A.CampbellIslandflightlessteal	11166	36379	50.8185	4.2954	fecal	none	unknown	unknown	captive	unknown	Auckland Zoo	New Zealand	Campbell Island flightless teal	Anas aucklandica nesiotis	unknown			auck.flightlessteal.1	auck.flightlessteal.1	Anas aucklandica nesiotis	flightless	flightless	Anas aucklandica nesiotis						14	Ducks, geese and swans	Anatidae		Dunning08	1	499.09	Invertebrate	A	Jennifer	0	100	0	0	0	0	Ref_1	0	0	0	0
11166.NZ.16875.B.CampbellIslandflightlessteal	11166	44616	42.0336	3.43595	fecal	none	unknown	unknown	captive	unknown	Auckland Zoo	New Zealand	Campbell Island flightless teal	Anas aucklandica nesiotis	unknown			auck.flightlessteal.1	auck.flightlessteal.1	Anas aucklandica nesiotis	flightless	flightless	Anas aucklandica nesiotis						14	Ducks, geese and swans	Anatidae		Dunning08	1	499.09	Invertebrate	A	Jennifer	0	100	0	0	0	0	Ref_1	0	0	0	0
11166.NZ.16963.A1.CampbellIslandflightlessteal	11166	60939	7.40971	1.68635	fecal	none	unknown	unknown	captive	unknown	Auckland Zoo	New Zealand	Campbell Island flightless teal	Anas aucklandica nesiotis	2015-04-03	auck.B10083	B10083			Anas aucklandica nesiotis	flightless	flightless	Anas aucklandica nesiotis						14	Ducks, geese and swans	Anatidae		Dunning08	1	499.09	Invertebrate	A	Jennifer	0	100	0	0	0	0	Ref_1	0	0	0	0
11166.NZ.16963.A2.CampbellIslandflightlessteal	11166	51194	6.90887	1.66525	fecal	none	unknown	unknown	captive	unknown	Auckland Zoo	New Zealand	Campbell Island flightless teal	Anas aucklandica nesiotis	2015-04-03	auck.B10083	B10083			Anas aucklandica nesiotis	flightless	flightless	Anas aucklandica nesiotis						14	Ducks, geese and swans	Anatidae		Dunning08	1	499.09	Invertebrate	A	Jennifer	0	100	0	0	0	0	Ref_1	0	0	0	0
11166.NZ.16963.B1.CampbellIslandflightlessteal	11166	66393	7.67379	2.28807	fecal	none	unknown	unknown	captive	unknown	Auckland Zoo	New Zealand	Campbell Island flightless teal	Anas aucklandica nesiotis	2015-04-03	auck.B10083	B10083			Anas aucklandica nesiotis	flightless	flightless	Anas aucklandica nesiotis						14	Ducks, geese and swans	Anatidae		Dunning08	1	499.09	Invertebrate	A	Jennifer	0	100	0	0	0	0	Ref_1	0	0	0	0
11166.NZ.16963.B2.CampbellIslandflightlessteal	11166	73457	9.5139	2.39895	fecal	none	unknown	unknown	captive	unknown	Auckland Zoo	New Zealand	Campbell Island flightless teal	Anas aucklandica nesiotis	2015-04-03	auck.B10083	B10083			Anas aucklandica nesiotis	flightless	flightless	Anas aucklandica nesiotis						14	Ducks, geese and swans	Anatidae		Dunning08	1	499.09	Invertebrate	A	Jennifer	0	100	0	0	0	0	Ref_1	0	0	0	0
11166.NZ.16902.A.diamonddove	11166	21960	11.6863	2.56786	fecal	none	F	unhealthy	captive	adult	Auckland Zoo	New Zealand	diamond dove	Geopelia cuneata	2014-10-23	auck.diamonddove.1	D Dove			Geopelia cuneata	flighted	strong	Geopelia cuneata						65	Doves and pigeons	Columbidae		Dunning08	1	31.6	PlantSeed	A	Carolina	0	10	0	20	0	70	Ref_4	0	0	0	0
11166.NZ.16902.B.diamonddove	11166	23460	10.1309	1.98689	fecal	none	F	unhealthy	captive	adult	Auckland Zoo	New Zealand	diamond dove	Geopelia cuneata	2014-10-23	auck.diamonddove.1	D Dove			Geopelia cuneata	flighted	strong	Geopelia cuneata						65	Doves and pigeons	Columbidae		Dunning08	1	31.6	PlantSeed	A	Carolina	0	10	0	20	0	70	Ref_4	0	0	0	0
11166.NZ.16881.A.dotterel	11166	68725	10.544	3.76504	fecal	none	unknown	healthy	captive	juvenile	Auckland Zoo	New Zealand	dotterel	Pluvialis obscura	unknown	auck.B50012	B50012			Charadrius obscurus	flighted	strong	Charadrius obscurus						54	Plovers	Charadriidae		Dunning08	1	146	Invertebrate	A	Carolina	0	80	0	0	0	0	Ref_3	0	0	20	0
11166.NZ.16881.B.dotterel	11166	50956	8.63441	3.01973	fecal	none	unknown	healthy	captive	juvenile	Auckland Zoo	New Zealand	dotterel	Pluvialis obscura	unknown	auck.B50012	B50012			Charadrius obscurus	flighted	strong	Charadrius obscurus						54	Plovers	Charadriidae		Dunning08	1	146	Invertebrate	A	Carolina	0	80	0	0	0	0	Ref_3	0	0	20	0
11166.NZ.16968.A.dotterel	11166	72098	2.40425	1.38964	fecal	none	unknown	unknown	captive	unknown	Auckland Zoo	New Zealand	dotterel	Pluvialis obscura	2015-04-03		B10001 or B50012	auck.dotterel.1	auck.dotterel.1	Charadrius obscurus	flighted	strong	Charadrius obscurus						54	Plovers	Charadriidae		Dunning08	1	146	Invertebrate	A	Carolina	0	80	0	0	0	0	Ref_3	0	0	20	0
11166.NZ.16968.B.dotterel	11166	62024	2.54029	1.38646	fecal	none	unknown	unknown	captive	unknown	Auckland Zoo	New Zealand	dotterel	Pluvialis obscura	2015-04-03		B10001 or B50012	auck.dotterel.1	auck.dotterel.1	Charadrius obscurus	flighted	strong	Charadrius obscurus						54	Plovers	Charadriidae		Dunning08	1	146	Invertebrate	A	Carolina	0	80	0	0	0	0	Ref_3	0	0	20	0
11166.NZ.17033.A1.emu	11166	45336	11.9979	2.44463	fecal	none	F	healthy	captive	adult	Auckland Zoo	New Zealand	emu	Dromaius novaehollandiae	2014-09-26	auck.A30174.Priscilla	A30174 (Priscilla)			Dromaius novaehollandiae	flightless	flightless	Dromaius novaehollandiae						5	Emus	Dromaiidae		Dunning08	1	34093.2	Omnivore	A	Jennifer	30	20	0	20	0	30	Ref_1	0	0	0	0
11166.NZ.17033.A2.emu	11166	25203	13.9211	2.87306	fecal	none	F	healthy	captive	adult	Auckland Zoo	New Zealand	emu	Dromaius novaehollandiae	2014-09-26	auck.A30174.Priscilla	A30174 (Priscilla)			Dromaius novaehollandiae	flightless	flightless	Dromaius novaehollandiae						5	Emus	Dromaiidae		Dunning08	1	34093.2	Omnivore	A	Jennifer	30	20	0	20	0	30	Ref_1	0	0	0	0
11166.NZ.17033.B1.emu	11166	18677	11.8848	3.50841	fecal	none	F	healthy	captive	adult	Auckland Zoo	New Zealand	emu	Dromaius novaehollandiae	2014-09-26	auck.A30174.Priscilla	A30174 (Priscilla)			Dromaius novaehollandiae	flightless	flightless	Dromaius novaehollandiae						5	Emus	Dromaiidae		Dunning08	1	34093.2	Omnivore	A	Jennifer	30	20	0	20	0	30	Ref_1	0	0	0	0
11166.NZ.17033.B2.emu	11166	23516	14.1752	3.81277	fecal	none	F	healthy	captive	adult	Auckland Zoo	New Zealand	emu	Dromaius novaehollandiae	2014-09-26	auck.A30174.Priscilla	A30174 (Priscilla)			Dromaius novaehollandiae	flightless	flightless	Dromaius novaehollandiae						5	Emus	Dromaiidae		Dunning08	1	34093.2	Omnivore	A	Jennifer	30	20	0	20	0	30	Ref_1	0	0	0	0
11166.NZ.16889.A.kaka	11166	33112	33.0292	5.24412	fecal	none	F	healthy	captive	adult	Auckland Zoo	New Zealand	kaka	Nestor meridionalis	2015-02-05	auck.G50007	G50007			Nestor meridionalis	flighted	strong	Nestor meridionalis						68	Parrots	Psittacidae		Dunning08	1	428.01	Omnivore	A	Carolina	40	10	10	30	0	10	Ref_4	0	0	0	0
11166.NZ.16889.B.kaka	11166				fecal	none	F	healthy	captive	adult	Auckland Zoo	New Zealand	kaka	Nestor meridionalis	2015-02-05	auck.G50007	G50007			Nestor meridionalis	flighted	strong	Nestor meridionalis						68	Parrots	Psittacidae		Dunning08	1	428.01	Omnivore	A	Carolina	40	10	10	30	0	10	Ref_4	0	0	0	0
11166.NZ.16994.A.kaka	11166	18232	25.4733	3.95674	fecal	none	M	healthy	captive	adult	Auckland Zoo	New Zealand	kaka	Nestor meridionalis	2014-08-21	auck.B40230	B40230			Nestor meridionalis	flighted	strong	Nestor meridionalis						68	Parrots	Psittacidae		Dunning08	1	428.01	Omnivore	A	Carolina	40	10	10	30	0	10	Ref_4	0	0	0	0
11166.NZ.16994.B.kaka	11166	41746	22.8788	3.5057	fecal	none	M	healthy	captive	adult	Auckland Zoo	New Zealand	kaka	Nestor meridionalis	2014-08-21	auck.B40230	B40230			Nestor meridionalis	flighted	strong	Nestor meridionalis						68	Parrots	Psittacidae		Dunning08	1	428.01	Omnivore	A	Carolina	40	10	10	30	0	10	Ref_4	0	0	0	0
11166.NZ.17005.A.kaka	11166	34717	15.8915	2.69534	fecal	none	M	healthy	captive	adult	Auckland Zoo	New Zealand	kaka	Nestor meridionalis	2014-07-13	auck.B40169	B40169			Nestor meridionalis	flighted	strong	Nestor meridionalis						68	Parrots	Psittacidae		Dunning08	1	428.01	Omnivore	A	Carolina	40	10	10	30	0	10	Ref_4	0	0	0	0
11166.NZ.17005.B.kaka	11166	41144	5.49891	1.92992	fecal	none	M	healthy	captive	adult	Auckland Zoo	New Zealand	kaka	Nestor meridionalis	2014-07-13	auck.B40169	B40169			Nestor meridionalis	flighted	strong	Nestor meridionalis						68	Parrots	Psittacidae		Dunning08	1	428.01	Omnivore	A	Carolina	40	10	10	30	0	10	Ref_4	0	0	0	0
11166.NZ.17006.A.kaka	11166	23180	12.0645	2.77431	fecal	none	F	healthy	captive	unknown	Auckland Zoo	New Zealand	kaka	Nestor meridionalis	2014-07-22	auck.NGA10	NGA10			Nestor meridionalis	flighted	strong	Nestor meridionalis						68	Parrots	Psittacidae		Dunning08	1	428.01	Omnivore	A	Carolina	40	10	10	30	0	10	Ref_4	0	0	0	0
11166.NZ.17006.B.kaka	11166	16938	6.30636	2.37223	fecal	none	F	healthy	captive	unknown	Auckland Zoo	New Zealand	kaka	Nestor meridionalis	2014-07-22	auck.NGA10	NGA10			Nestor meridionalis	flighted	strong	Nestor meridionalis						68	Parrots	Psittacidae		Dunning08	1	428.01	Omnivore	A	Carolina	40	10	10	30	0	10	Ref_4	0	0	0	0
11166.NZ.17009.A.kaka	11166	29639	7.52832	2.68638	fecal	none	F	healthy	captive	adult	Auckland Zoo	New Zealand	kaka	Nestor meridionalis	2014-07-13	auck.B40170	B40170			Nestor meridionalis	flighted	strong	Nestor meridionalis						68	Parrots	Psittacidae		Dunning08	1	428.01	Omnivore	A	Carolina	40	10	10	30	0	10	Ref_4	0	0	0	0
11166.NZ.17009.B.kaka	11166	18515	25.4703	3.98176	fecal	none	F	healthy	captive	adult	Auckland Zoo	New Zealand	kaka	Nestor meridionalis	2014-07-13	auck.B40170	B40170			Nestor meridionalis	flighted	strong	Nestor meridionalis						68	Parrots	Psittacidae		Dunning08	1	428.01	Omnivore	A	Carolina	40	10	10	30	0	10	Ref_4	0	0	0	0
11166.NZ.17015.A.kaka	11166	52557	10.5753	2.54044	fecal	none	M	healthy	captive	adult	Auckland Zoo	New Zealand	kaka	Nestor meridionalis	2014-07-04	auck.B40168	B40168			Nestor meridionalis	flighted	strong	Nestor meridionalis						68	Parrots	Psittacidae		Dunning08	1	428.01	Omnivore	A	Carolina	40	10	10	30	0	10	Ref_4	0	0	0	0
11166.NZ.17015.B.kaka	11166	50068	6.65019	2.18147	fecal	none	M	healthy	captive	adult	Auckland Zoo	New Zealand	kaka	Nestor meridionalis	2014-07-04	auck.B40168	B40168			Nestor meridionalis	flighted	strong	Nestor meridionalis						68	Parrots	Psittacidae		Dunning08	1	428.01	Omnivore	A	Carolina	40	10	10	30	0	10	Ref_4	0	0	0	0
11166.NZ.16874.A1.kakapo	11166	62601	4.57566	2.06561	fecal	none	M	unhealthy	captive	juvenile	Auckland Zoo	New Zealand	kakapo	Strigops habroptilus	2015-02-05	auck.B50013.Taeatanga	B50013 (Taeatanga)			Strigops habroptilus	flightless	flightless	Strigops habroptilus						68	Parrots	Psittacidae		Dunning08	1	1732.05	PlantSeed	A	Carolina	30	0	0	50	0	20	Ref_4	0	0	0	0
11166.NZ.16874.A2.kakapo	11166	54872	7.40569	1.99207	fecal	none	M	unhealthy	captive	juvenile	Auckland Zoo	New Zealand	kakapo	Strigops habroptilus	2015-02-05	auck.B50013.Taeatanga	B50013 (Taeatanga)			Strigops habroptilus	flightless	flightless	Strigops habroptilus						68	Parrots	Psittacidae		Dunning08	1	1732.05	PlantSeed	A	Carolina	30	0	0	50	0	20	Ref_4	0	0	0	0
11166.NZ.16874.B1.kakapo	11166	79152	4.81972	1.74178	fecal	none	M	unhealthy	captive	juvenile	Auckland Zoo	New Zealand	kakapo	Strigops habroptilus	2015-02-05	auck.B50013.Taeatanga	B50013 (Taeatanga)			Strigops habroptilus	flightless	flightless	Strigops habroptilus						68	Parrots	Psittacidae		Dunning08	1	1732.05	PlantSeed	A	Carolina	30	0	0	50	0	20	Ref_4	0	0	0	0
11166.NZ.16874.B2.kakapo	11166	55591	5.73013	1.66161	fecal	none	M	unhealthy	captive	juvenile	Auckland Zoo	New Zealand	kakapo	Strigops habroptilus	2015-02-05	auck.B50013.Taeatanga	B50013 (Taeatanga)			Strigops habroptilus	flightless	flightless	Strigops habroptilus						68	Parrots	Psittacidae		Dunning08	1	1732.05	PlantSeed	A	Carolina	30	0	0	50	0	20	Ref_4	0	0	0	0
11166.NZ.16908.A1.kakapo	11166	5953	6.76426	3.83963	fecal	none	M	healthy	captive	adult	Auckland Zoo	New Zealand	kakapo	Strigops habroptilus	2014-10-27	auck.A90055.Sirocco	A90055 (Sirocco)			Strigops habroptilus	flightless	flightless	Strigops habroptilus						68	Parrots	Psittacidae		Dunning08	1	1732.05	PlantSeed	A	Carolina	30	0	0	50	0	20	Ref_4	0	0	0	0
11166.NZ.16908.A2.kakapo	11166	6899	6.23836	3.38998	fecal	none	M	healthy	captive	adult	Auckland Zoo	New Zealand	kakapo	Strigops habroptilus	2014-10-27	auck.A90055.Sirocco	A90055 (Sirocco)			Strigops habroptilus	flightless	flightless	Strigops habroptilus						68	Parrots	Psittacidae		Dunning08	1	1732.05	PlantSeed	A	Carolina	30	0	0	50	0	20	Ref_4	0	0	0	0
11166.NZ.16908.B1.kakapo	11166	16395	3.01021	1.60397	fecal	none	M	healthy	captive	adult	Auckland Zoo	New Zealand	kakapo	Strigops habroptilus	2014-10-27	auck.A90055.Sirocco	A90055 (Sirocco)			Strigops habroptilus	flightless	flightless	Strigops habroptilus						68	Parrots	Psittacidae		Dunning08	1	1732.05	PlantSeed	A	Carolina	30	0	0	50	0	20	Ref_4	0	0	0	0
11166.NZ.16908.B2.kakapo	11166	52901	4.2395	1.61881	fecal	none	M	healthy	captive	adult	Auckland Zoo	New Zealand	kakapo	Strigops habroptilus	2014-10-27	auck.A90055.Sirocco	A90055 (Sirocco)			Strigops habroptilus	flightless	flightless	Strigops habroptilus						68	Parrots	Psittacidae		Dunning08	1	1732.05	PlantSeed	A	Carolina	30	0	0	50	0	20	Ref_4	0	0	0	0
11166.NZ.16856.A.kea	11166	80272	8.4681	2.76434	fecal	none	M	unknown	captive	unknown	Auckland Zoo	New Zealand	kea	Nestor notabilis	2015-04-06		B10086 or B10087 or B10175	auck.kea.1	auck.kea.1	Nestor notabilis	flighted	strong	Nestor notabilis						68	Parrots	Psittacidae		Dunning08	1	862.97	PlantSeed	A	Carolina	30	0	0	60	10	0	Ref_4	0	0	0	0
11166.NZ.16856.B.kea	11166	66164	6.65278	2.17961	fecal	none	M	unknown	captive	unknown	Auckland Zoo	New Zealand	kea	Nestor notabilis	2015-04-06		B10086 or B10087 or B10175	auck.kea.1	auck.kea.1	Nestor notabilis	flighted	strong	Nestor notabilis						68	Parrots	Psittacidae		Dunning08	1	862.97	PlantSeed	A	Carolina	30	0	0	60	10	0	Ref_4	0	0	0	0
11166.NZ.16865.A.kea	11166	40536	6.87015	2.33873	fecal	none	M	unknown	captive	unknown	Auckland Zoo	New Zealand	kea	Nestor notabilis	2015-04-06	auck.B10082.Rob Roy	B10082 (Rob Roy)			Nestor notabilis	flighted	strong	Nestor notabilis						68	Parrots	Psittacidae		Dunning08	1	862.97	PlantSeed	A	Carolina	30	0	0	60	10	0	Ref_4	0	0	0	0
11166.NZ.16865.B.kea	11166	27624	9.53344	3.2402	fecal	none	M	unknown	captive	unknown	Auckland Zoo	New Zealand	kea	Nestor notabilis	2015-04-06	auck.B10082.Rob Roy	B10082 (Rob Roy)			Nestor notabilis	flighted	strong	Nestor notabilis						68	Parrots	Psittacidae		Dunning08	1	862.97	PlantSeed	A	Carolina	30	0	0	60	10	0	Ref_4	0	0	0	0
11166.NZ.16951.A.kea	11166	66392	10.9956	1.65153	fecal	none	M	unknown	captive	unknown	Auckland Zoo	New Zealand	kea	Nestor notabilis	2015-04-06	auck.B10038.Tohu	B10038 (Tohu)			Nestor notabilis	flighted	strong	Nestor notabilis						68	Parrots	Psittacidae		Dunning08	1	862.97	PlantSeed	A	Carolina	30	0	0	60	10	0	Ref_4	0	0	0	0
11166.NZ.16951.B.kea	11166	51013	16.4107	1.34348	fecal	none	M	unknown	captive	unknown	Auckland Zoo	New Zealand	kea	Nestor notabilis	2015-04-06	auck.B10038.Tohu	B10038 (Tohu)			Nestor notabilis	flighted	strong	Nestor notabilis						68	Parrots	Psittacidae		Dunning08	1	862.97	PlantSeed	A	Carolina	30	0	0	60	10	0	Ref_4	0	0	0	0
11166.NZ.16957.A.kea	11166	62912	20.7671	3.30156	fecal	none	M	unknown	captive	unknown	Auckland Zoo	New Zealand	kea	Nestor notabilis	2015-04-05	auck.990006.Nauhea	990006 (Nauhea)			Nestor notabilis	flighted	strong	Nestor notabilis						68	Parrots	Psittacidae		Dunning08	1	862.97	PlantSeed	A	Carolina	30	0	0	60	10	0	Ref_4	0	0	0	0
11166.NZ.16957.B.kea	11166	24974	10.6482	2.80875	fecal	none	M	unknown	captive	unknown	Auckland Zoo	New Zealand	kea	Nestor notabilis	2015-04-05	auck.990006.Nauhea	990006 (Nauhea)			Nestor notabilis	flighted	strong	Nestor notabilis						68	Parrots	Psittacidae		Dunning08	1	862.97	PlantSeed	A	Carolina	30	0	0	60	10	0	Ref_4	0	0	0	0
11166.NZ.16978.A.kea	11166	35106	28.7781	4.87664	fecal	none	M	unknown	captive	unknown	Auckland Zoo	New Zealand	kea	Nestor notabilis	2015-04-05	auck.KE0009.Tapui	KE0009 (Tapui)			Nestor notabilis	flighted	strong	Nestor notabilis						68	Parrots	Psittacidae		Dunning08	1	862.97	PlantSeed	A	Carolina	30	0	0	60	10	0	Ref_4	0	0	0	0
11166.NZ.16978.B.kea	11166	19365	14.7299	3.88523	fecal	none	M	unknown	captive	unknown	Auckland Zoo	New Zealand	kea	Nestor notabilis	2015-04-05	auck.KE0009.Tapui	KE0009 (Tapui)			Nestor notabilis	flighted	strong	Nestor notabilis						68	Parrots	Psittacidae		Dunning08	1	862.97	PlantSeed	A	Carolina	30	0	0	60	10	0	Ref_4	0	0	0	0
11166.NZ.16840.A1.lessershorttailedbat	11166	41618	22.8732	3.7102	fecal	none	unknown	unknown	captive	unknown	Auckland Zoo	New Zealand	lesser short tailed bat	Mystacina tuberculata	2015-04-08		A70142 or A70145 or A70147	auck.lessershorttailedbat.1	auck.lessershorttailedbat.1	Mystacina tuberculata	flighted	weak	Mystacina tuberculata	ABC	0	0	1	Ref_1					Ref_117	1	12.6		D2		0	0	0	0	0	0	Ref_3	0	0	0	0
11166.NZ.16840.A2.lessershorttailedbat	11166	47130	19.4609	3.6526	fecal	none	unknown	unknown	captive	unknown	Auckland Zoo	New Zealand	lesser short tailed bat	Mystacina tuberculata	2015-04-08		A70142 or A70145 or A70147	auck.lessershorttailedbat.1	auck.lessershorttailedbat.1	Mystacina tuberculata	flighted	weak	Mystacina tuberculata	ABC	0	0	1	Ref_1					Ref_117	1	12.6		D2		0	0	0	0	0	0	Ref_3	0	0	0	0
11166.NZ.16840.B1.lessershorttailedbat	11166	75859	42.9926	6.63071	fecal	none	unknown	unknown	captive	unknown	Auckland Zoo	New Zealand	lesser short tailed bat	Mystacina tuberculata	2015-04-08		A70142 or A70145 or A70147	auck.lessershorttailedbat.2	auck.lessershorttailedbat.1	Mystacina tuberculata	flighted	weak	Mystacina tuberculata	ABC	0	0	1	Ref_1					Ref_117	1	12.6		D2		0	0	0	0	0	0	Ref_3	0	0	0	0
11166.NZ.16840.B2.lessershorttailedbat	11166	61578	42.9153	6.62794	fecal	none	unknown	unknown	captive	unknown	Auckland Zoo	New Zealand	lesser short tailed bat	Mystacina tuberculata	2015-04-08		A70142 or A70145 or A70147	auck.lessershorttailedbat.2	auck.lessershorttailedbat.1	Mystacina tuberculata	flighted	weak	Mystacina tuberculata	ABC	0	0	1	Ref_1					Ref_117	1	12.6		D2		0	0	0	0	0	0	Ref_3	0	0	0	0
11166.NZ.16842.A1.lessershorttailedbat	11166	10042	16.7236	3.33849	fecal	none	unknown	unknown	captive	unknown	Auckland Zoo	New Zealand	lesser short tailed bat	Mystacina tuberculata	unknown			auck.lessershorttailedbat.5	auck.lessershorttailedbat.2	Mystacina tuberculata	flighted	weak	Mystacina tuberculata	ABC	0	0	1	Ref_1					Ref_117	1	12.6		D2		0	0	0	0	0	0	Ref_3	0	0	0	0
11166.NZ.16842.A2.lessershorttailedbat	11166	26669	19.6571	3.6461	fecal	none	unknown	unknown	captive	unknown	Auckland Zoo	New Zealand	lesser short tailed bat	Mystacina tuberculata	unknown			auck.lessershorttailedbat.5	auck.lessershorttailedbat.2	Mystacina tuberculata	flighted	weak	Mystacina tuberculata	ABC	0	0	1	Ref_1					Ref_117	1	12.6		D2		0	0	0	0	0	0	Ref_3	0	0	0	0
11166.NZ.16842.B1.lessershorttailedbat	11166	45486	14.6282	3.00631	fecal	none	unknown	unknown	captive	unknown	Auckland Zoo	New Zealand	lesser short tailed bat	Mystacina tuberculata	unknown			auck.lessershorttailedbat.6	auck.lessershorttailedbat.2	Mystacina tuberculata	flighted	weak	Mystacina tuberculata	ABC	0	0	1	Ref_1					Ref_117	1	12.6		D2		0	0	0	0	0	0	Ref_3	0	0	0	0
11166.NZ.16842.B2.lessershorttailedbat	11166	30739	16.8514	3.72956	fecal	none	unknown	unknown	captive	unknown	Auckland Zoo	New Zealand	lesser short tailed bat	Mystacina tuberculata	unknown			auck.lessershorttailedbat.6	auck.lessershorttailedbat.2	Mystacina tuberculata	flighted	weak	Mystacina tuberculata	ABC	0	0	1	Ref_1					Ref_117	1	12.6		D2		0	0	0	0	0	0	Ref_3	0	0	0	0
11166.NZ.16974.A1.lessershorttailedbat	11166	82356	9.83834	2.70765	fecal	none	unknown	unknown	captive	unknown	Auckland Zoo	New Zealand	lesser short tailed bat	Mystacina tuberculata	2015-04-02		A70142 or A70145 or A70147	auck.lessershorttailedbat.3	auck.lessershorttailedbat.1	Mystacina tuberculata	flighted	weak	Mystacina tuberculata	ABC	0	0	1	Ref_1					Ref_117	1	12.6		D2		0	0	0	0	0	0	Ref_3	0	0	0	0
11166.NZ.16974.A2.lessershorttailedbat	11166	106808	10.2218	2.83131	fecal	none	unknown	unknown	captive	unknown	Auckland Zoo	New Zealand	lesser short tailed bat	Mystacina tuberculata	2015-04-02		A70142 or A70145 or A70147	auck.lessershorttailedbat.3	auck.lessershorttailedbat.1	Mystacina tuberculata	flighted	weak	Mystacina tuberculata	ABC	0	0	1	Ref_1					Ref_117	1	12.6		D2		0	0	0	0	0	0	Ref_3	0	0	0	0
11166.NZ.16974.B1.lessershorttailedbat	11166	1573			fecal	none	unknown	unknown	captive	unknown	Auckland Zoo	New Zealand	lesser short tailed bat	Mystacina tuberculata	2015-04-02		A70142 or A70145 or A70147	auck.lessershorttailedbat.4	auck.lessershorttailedbat.1	Mystacina tuberculata	flighted	weak	Mystacina tuberculata	ABC	0	0	1	Ref_1					Ref_117	1	12.6		D2		0	0	0	0	0	0	Ref_3	0	0	0	0
11166.NZ.16974.B2.stbat	11166				fecal	none	unknown	unknown	captive	unknown	Auckland Zoo	New Zealand	lesser short tailed bat	Mystacina tuberculata	2015-04-02		A70142 or A70145 or A70147	auck.lessershorttailedbat.4	auck.lessershorttailedbat.1	Mystacina tuberculata	flighted	weak	Mystacina tuberculata	ABC	0	0	1	Ref_1					Ref_117	1	12.6		D2		0	0	0	0	0	0	Ref_3	0	0	0	0
11166.NZ.16962.A1.littlebluepenguin	11166	23178	18.9796	3.48301	fecal	none	unknown	unknown	captive	unknown	Auckland Zoo	New Zealand	little blue penguin	Eudyptula minor minor	2015-04-02		A60043 or A90018 or B00030 or B10066 or B00031 or B00032 or B10014 or B10015 or B10067	auck.littlebluepenguin.1	auck.littlebluepenguin.1	Eudyptula minor minor	flightless	flightless	Eudyptula minor minor						15	Penguins	Spheniscidae		Dunning08	1	1107.82	VertFishScav	A	Jennifer	0	20	0	0	0	0	Ref_1	0	0	80	0
11166.NZ.16962.A2.littlebluepenguin	11166	13641	20.2985	3.19764	fecal	none	unknown	unknown	captive	unknown	Auckland Zoo	New Zealand	little blue penguin	Eudyptula minor minor	2015-04-02		A60043 or A90018 or B00030 or B10066 or B00031 or B00032 or B10014 or B10015 or B10067	auck.littlebluepenguin.1	auck.littlebluepenguin.1	Eudyptula minor minor	flightless	flightless	Eudyptula minor minor						15	Penguins	Spheniscidae		Dunning08	1	1107.82	VertFishScav	A	Jennifer	0	20	0	0	0	0	Ref_1	0	0	80	0
11166.NZ.16962.B1.littlebluepenguin	11166	16628	11.4653	2.76109	fecal	none	unknown	unknown	captive	unknown	Auckland Zoo	New Zealand	little blue penguin	Eudyptula minor minor	2015-04-02		A60043 or A90018 or B00030 or B10066 or B00031 or B00032 or B10014 or B10015 or B10067	auck.littlebluepenguin.2	auck.littlebluepenguin.1	Eudyptula minor minor	flightless	flightless	Eudyptula minor minor						15	Penguins	Spheniscidae		Dunning08	1	1107.82	VertFishScav	A	Jennifer	0	20	0	0	0	0	Ref_1	0	0	80	0
11166.NZ.16962.B2.littlebluepenguin	11166	19881	13.0928	2.74671	fecal	none	unknown	unknown	captive	unknown	Auckland Zoo	New Zealand	little blue penguin	Eudyptula minor minor	2015-04-02		A60043 or A90018 or B00030 or B10066 or B00031 or B00032 or B10014 or B10015 or B10067	auck.littlebluepenguin.2	auck.littlebluepenguin.1	Eudyptula minor minor	flightless	flightless	Eudyptula minor minor						15	Penguins	Spheniscidae		Dunning08	1	1107.82	VertFishScav	A	Jennifer	0	20	0	0	0	0	Ref_1	0	0	80	0
11166.NZ.17000.A1.littlebluepenguin	11166	52310	9.43421	2.97923	fecal	none	unknown	healthy	captive	juvenile	Auckland Zoo	New Zealand	little blue penguin	Eudyptula minor minor	2014-07-08	auck.B40179	B40179			Eudyptula minor minor	flightless	flightless	Eudyptula minor minor						15	Penguins	Spheniscidae		Dunning08	1	1107.82	VertFishScav	A	Jennifer	0	20	0	0	0	0	Ref_1	0	0	80	0
11166.NZ.17000.A2.littlebluepenguin	11166	69101	10.1514	2.83239	fecal	none	unknown	healthy	captive	juvenile	Auckland Zoo	New Zealand	little blue penguin	Eudyptula minor minor	2014-07-08	auck.B40179	B40179			Eudyptula minor minor	flightless	flightless	Eudyptula minor minor						15	Penguins	Spheniscidae		Dunning08	1	1107.82	VertFishScav	A	Jennifer	0	20	0	0	0	0	Ref_1	0	0	80	0
11166.NZ.17000.B1.littlebluepenguin	11166	21347	12.972	3.46174	fecal	none	unknown	healthy	captive	juvenile	Auckland Zoo	New Zealand	little blue penguin	Eudyptula minor minor	2014-07-08	auck.B40179	B40179			Eudyptula minor minor	flightless	flightless	Eudyptula minor minor						15	Penguins	Spheniscidae		Dunning08	1	1107.82	VertFishScav	A	Jennifer	0	20	0	0	0	0	Ref_1	0	0	80	0
11166.NZ.17000.B2.littlebluepenguin	11166	22678	14.4702	3.14536	fecal	none	unknown	healthy	captive	juvenile	Auckland Zoo	New Zealand	little blue penguin	Eudyptula minor minor	2014-07-08	auck.B40179	B40179			Eudyptula minor minor	flightless	flightless	Eudyptula minor minor						15	Penguins	Spheniscidae		Dunning08	1	1107.82	VertFishScav	A	Jennifer	0	20	0	0	0	0	Ref_1	0	0	80	0
11166.NZ.16952.A.morepork	11166	85021	11.2982	3.78067	fecal	none	unknown	unknown	captive	unknown	Auckland Zoo	New Zealand	morepork	Ninox novaeseelandiae	2015-04-04	auck.B10100	B10100			Ninox novaeseelandiae	flighted	strong	Ninox novaeseelandiae						71	Owls	Strigidae		Dunning08	1	183.37	Invertebrate	A	Hamish	0	70	0	0	0	0	Ref_5	10	20	0	0
11166.NZ.16952.B.morepork	11166	80158	34.2925	6.08454	fecal	none	unknown	unknown	captive	unknown	Auckland Zoo	New Zealand	morepork	Ninox novaeseelandiae	2015-04-04	auck.B10100	B10100			Ninox novaeseelandiae	flighted	strong	Ninox novaeseelandiae						71	Owls	Strigidae		Dunning08	1	183.37	Invertebrate	A	Hamish	0	70	0	0	0	0	Ref_5	10	20	0	0
11166.NZ.16971.A.morepork	11166	19359	11.523	3.65291	fecal	none	unknown	unknown	captive	unknown	Auckland Zoo	New Zealand	morepork	Ninox novaeseelandiae	2015-04-04	auck.B10101	B10101			Ninox novaeseelandiae	flighted	strong	Ninox novaeseelandiae						71	Owls	Strigidae		Dunning08	1	183.37	Invertebrate	A	Hamish	0	70	0	0	0	0	Ref_5	10	20	0	0
11166.NZ.16971.B.morepork	11166	445			fecal	none	unknown	unknown	captive	unknown	Auckland Zoo	New Zealand	morepork	Ninox novaeseelandiae	2015-04-04	auck.B10101	B10101			Ninox novaeseelandiae	flighted	strong	Ninox novaeseelandiae						71	Owls	Strigidae		Dunning08	1	183.37	Invertebrate	A	Hamish	0	70	0	0	0	0	Ref_5	10	20	0	0
11166.NZ.16846.A1.NewZealandbrownteal	11166	59810	41.9757	6.52334	fecal	none	unknown	unknown	captive	unknown	Auckland Zoo	New Zealand	New Zealand brown teal	Anas aucklandica chlorotis	2015-04-09	auck.B10078	B10078			Anas aucklandica chlorotis	flighted	strong	Anas aucklandica chlorotis						14	Ducks, geese and swans	Anatidae		Dunning08	1	499.09	Invertebrate	A	Jennifer	0	100	0	0	0	0	Ref_1	0	0	0	0
11166.NZ.16846.A2.NewZealandbrownteal	11166	78894	38.5368	6.65037	fecal	none	unknown	unknown	captive	unknown	Auckland Zoo	New Zealand	New Zealand brown teal	Anas aucklandica chlorotis	2015-04-09	auck.B10078	B10078			Anas aucklandica chlorotis	flighted	strong	Anas aucklandica chlorotis						14	Ducks, geese and swans	Anatidae		Dunning08	1	499.09	Invertebrate	A	Jennifer	0	100	0	0	0	0	Ref_1	0	0	0	0
11166.NZ.16846.B1.NewZealandbrownteal	11166	85354	44.257	6.63395	fecal	none	unknown	unknown	captive	unknown	Auckland Zoo	New Zealand	New Zealand brown teal	Anas aucklandica chlorotis	2015-04-09	auck.B10078	B10078			Anas aucklandica chlorotis	flighted	strong	Anas aucklandica chlorotis						14	Ducks, geese and swans	Anatidae		Dunning08	1	499.09	Invertebrate	A	Jennifer	0	100	0	0	0	0	Ref_1	0	0	0	0
11166.NZ.16846.B2.NewZealandbrownteal	11166	84765	41.3829	6.64299	fecal	none	unknown	unknown	captive	unknown	Auckland Zoo	New Zealand	New Zealand brown teal	Anas aucklandica chlorotis	2015-04-09	auck.B10078	B10078			Anas aucklandica chlorotis	flighted	strong	Anas aucklandica chlorotis						14	Ducks, geese and swans	Anatidae		Dunning08	1	499.09	Invertebrate	A	Jennifer	0	100	0	0	0	0	Ref_1	0	0	0	0
11166.NZ.16863.A.NewZealandbrownteal	11166	40941	27.2325	3.56824	fecal	none	unknown	unknown	captive	unknown	Auckland Zoo	New Zealand	New Zealand brown teal	Anas aucklandica chlorotis	unknown			auck.brownteal.1	auck.brownteal.1	Anas aucklandica chlorotis	flighted	strong	Anas aucklandica chlorotis						14	Ducks, geese and swans	Anatidae		Dunning08	1	499.09	Invertebrate	A	Jennifer	0	100	0	0	0	0	Ref_1	0	0	0	0
11166.NZ.16863.B.NewZealandbrownteal	11166	34721	35.5845	5.64688	fecal	none	unknown	unknown	captive	unknown	Auckland Zoo	New Zealand	New Zealand brown teal	Anas aucklandica chlorotis	unknown			auck.brownteal.1	auck.brownteal.1	Anas aucklandica chlorotis	flighted	strong	Anas aucklandica chlorotis						14	Ducks, geese and swans	Anatidae		Dunning08	1	499.09	Invertebrate	A	Jennifer	0	100	0	0	0	0	Ref_1	0	0	0	0
11166.NZ.16949.A1.NewZealandbrownteal	11166	46344	10.0147	3.57818	fecal	none	M	unknown	captive	unknown	Auckland Zoo	New Zealand	New Zealand brown teal	Anas aucklandica chlorotis	2015-04-02		B30233 or B30232	auck.brownteal.2	auck.brownteal.2	Anas aucklandica chlorotis	flighted	strong	Anas aucklandica chlorotis						14	Ducks, geese and swans	Anatidae		Dunning08	1	499.09	Invertebrate	A	Jennifer	0	100	0	0	0	0	Ref_1	0	0	0	0
11166.NZ.16949.A2.NewZealandbrownteal	11166	27365	10.6663	3.75728	fecal	none	M	unknown	captive	unknown	Auckland Zoo	New Zealand	New Zealand brown teal	Anas aucklandica chlorotis	2015-04-02		B30233 or B30232	auck.brownteal.2	auck.brownteal.2	Anas aucklandica chlorotis	flighted	strong	Anas aucklandica chlorotis						14	Ducks, geese and swans	Anatidae		Dunning08	1	499.09	Invertebrate	A	Jennifer	0	100	0	0	0	0	Ref_1	0	0	0	0
11166.NZ.16949.B1.NewZealandbrownteal	11166	36892	18.9714	3.87012	fecal	none	M	unknown	captive	unknown	Auckland Zoo	New Zealand	New Zealand brown teal	Anas aucklandica chlorotis	2015-04-02		B30233 or B30232	auck.brownteal.3	auck.brownteal.2	Anas aucklandica chlorotis	flighted	strong	Anas aucklandica chlorotis						14	Ducks, geese and swans	Anatidae		Dunning08	1	499.09	Invertebrate	A	Jennifer	0	100	0	0	0	0	Ref_1	0	0	0	0
11166.NZ.16949.B2.NewZealandbrownteal	11166	25157	17.2701	4.13476	fecal	none	M	unknown	captive	unknown	Auckland Zoo	New Zealand	New Zealand brown teal	Anas aucklandica chlorotis	2015-04-02		B30233 or B30232	auck.brownteal.3	auck.brownteal.2	Anas aucklandica chlorotis	flighted	strong	Anas aucklandica chlorotis						14	Ducks, geese and swans	Anatidae		Dunning08	1	499.09	Invertebrate	A	Jennifer	0	100	0	0	0	0	Ref_1	0	0	0	0
11166.NZ.17028.A.NewZealandshoveler	11166	62194	19.8788	4.58234	fecal	none	unknown	unknown	captive	unknown	Auckland Zoo	New Zealand	New Zealand shoveler	Anas rhynchotis variegata	unknown	auck.NZshoveler.1				Anas rhynchotis variegata	flighted	strong	Anas rhynchotis variegata						14	Ducks, geese and swans	Anatidae		Dunning08	1	638.96	Invertebrate	A	Jennifer	0	80	0	10	0	10	Ref_1	0	0	0	0
11166.NZ.17028.B.NewZealandshoveler	11166	46196	17.9203	3.99008	fecal	none	unknown	unknown	captive	unknown	Auckland Zoo	New Zealand	New Zealand shoveler	Anas rhynchotis variegata	unknown	auck.NZshoveler.1				Anas rhynchotis variegata	flighted	strong	Anas rhynchotis variegata						14	Ducks, geese and swans	Anatidae		Dunning08	1	638.96	Invertebrate	A	Jennifer	0	80	0	10	0	10	Ref_1	0	0	0	0
11166.NZ.16878.A.NorthIslandbrownkiwi	11166	54690	10.0283	2.35891	fecal	none	unknown	healthy	captive	newborn	Auckland Zoo	New Zealand	North Island brown kiwi	Apteryx mantelli	2014-10-03	auck.B40233	B40233			Apteryx australis mantelli	flightless	flightless	Apteryx australis mantelli						6	Kiwis	Apterygidae		Dunning08	1	2320.51	Invertebrate	A	Jennifer	10	80	0	10	0	0	Ref_1	0	0	0	0
11166.NZ.16878.B.NorthIslandbrownkiwi	11166	55352	12.3497	2.12016	fecal	none	unknown	healthy	captive	newborn	Auckland Zoo	New Zealand	North Island brown kiwi	Apteryx mantelli	2014-10-03	auck.B40233	B40233			Apteryx australis mantelli	flightless	flightless	Apteryx australis mantelli						6	Kiwis	Apterygidae		Dunning08	1	2320.51	Invertebrate	A	Jennifer	10	80	0	10	0	0	Ref_1	0	0	0	0
11166.NZ.16892.A.NorthIslandbrownkiwi	11166	64039	8.70127	3.9256	fecal	none	unknown	healthy	captive	newborn	Auckland Zoo	New Zealand	North Island brown kiwi	Apteryx mantelli	2014-10-03	auck.B40237	B40237			Apteryx australis mantelli	flightless	flightless	Apteryx australis mantelli						6	Kiwis	Apterygidae		Dunning08	1	2320.51	Invertebrate	A	Jennifer	10	80	0	10	0	0	Ref_1	0	0	0	0
11166.NZ.16892.B.NorthIslandbrownkiwi	11166	61313	10.7651	4.40444	fecal	none	unknown	healthy	captive	newborn	Auckland Zoo	New Zealand	North Island brown kiwi	Apteryx mantelli	2014-10-03	auck.B40237	B40237			Apteryx australis mantelli	flightless	flightless	Apteryx australis mantelli						6	Kiwis	Apterygidae		Dunning08	1	2320.51	Invertebrate	A	Jennifer	10	80	0	10	0	0	Ref_1	0	0	0	0
11166.NZ.16905.A.NorthIslandbrownkiwi	11166	71620	9.17803	3.5236	fecal	none	M	healthy	captive	newborn	Auckland Zoo	New Zealand	North Island brown kiwi	Apteryx mantelli	2014-10-03	auck.B40253	B40253			Apteryx australis mantelli	flightless	flightless	Apteryx australis mantelli						6	Kiwis	Apterygidae		Dunning08	1	2320.51	Invertebrate	A	Jennifer	10	80	0	10	0	0	Ref_1	0	0	0	0
11166.NZ.16905.B.NorthIslandbrownkiwi	11166	66570	8.75326	3.61063	fecal	none	M	healthy	captive	newborn	Auckland Zoo	New Zealand	North Island brown kiwi	Apteryx mantelli	2014-10-03	auck.B40253	B40253			Apteryx australis mantelli	flightless	flightless	Apteryx australis mantelli						6	Kiwis	Apterygidae		Dunning08	1	2320.51	Invertebrate	A	Jennifer	10	80	0	10	0	0	Ref_1	0	0	0	0
11166.NZ.16953.A.NorthIslandbrownkiwi	11166	47334	27.5895	5.12184	fecal	none	unknown	unknown	captive	unknown	Auckland Zoo	New Zealand	North Island brown kiwi	Apteryx mantelli	2015-04-04	auck.brownkiwi.1	B10183 or B10184			Apteryx australis mantelli	flightless	flightless	Apteryx australis mantelli						6	Kiwis	Apterygidae		Dunning08	1	2320.51	Invertebrate	A	Jennifer	10	80	0	10	0	0	Ref_1	0	0	0	0
11166.NZ.16953.B.NorthIslandbrownkiwi	11166	73172	32.3409	4.43204	fecal	none	unknown	unknown	captive	unknown	Auckland Zoo	New Zealand	North Island brown kiwi	Apteryx mantelli	2015-04-04	auck.brownkiwi.1	B10183 or B10184			Apteryx australis mantelli	flightless	flightless	Apteryx australis mantelli						6	Kiwis	Apterygidae		Dunning08	1	2320.51	Invertebrate	A	Jennifer	10	80	0	10	0	0	Ref_1	0	0	0	0
11166.NZ.16954.A.NorthIslandbrownkiwi	11166	59309	16.5845	2.85991	fecal	none	M	unknown	captive	unknown	Auckland Zoo	New Zealand	North Island brown kiwi	Apteryx mantelli	2015-04-05	auck.brownkiwi.2	B40313 or B40318			Apteryx australis mantelli	flightless	flightless	Apteryx australis mantelli						6	Kiwis	Apterygidae		Dunning08	1	2320.51	Invertebrate	A	Jennifer	10	80	0	10	0	0	Ref_1	0	0	0	0
11166.NZ.16954.B.NorthIslandbrownkiwi	11166	53112	15.8643	2.77459	fecal	none	M	unknown	captive	unknown	Auckland Zoo	New Zealand	North Island brown kiwi	Apteryx mantelli	2015-04-05	auck.brownkiwi.2	B40313 or B40318			Apteryx australis mantelli	flightless	flightless	Apteryx australis mantelli						6	Kiwis	Apterygidae		Dunning08	1	2320.51	Invertebrate	A	Jennifer	10	80	0	10	0	0	Ref_1	0	0	0	0
11166.NZ.16956.A.NorthIslandbrownkiwi	11166	91373	34.7219	5.69945	fecal	none	unknown	unknown	captive	unknown	Auckland Zoo	New Zealand	North Island brown kiwi	Apteryx mantelli	2015-04-02	auck.brownkiwi.3	AA1081 or 100337			Apteryx australis mantelli	flightless	flightless	Apteryx australis mantelli						6	Kiwis	Apterygidae		Dunning08	1	2320.51	Invertebrate	A	Jennifer	10	80	0	10	0	0	Ref_1	0	0	0	0
11166.NZ.16956.B.NorthIslandbrownkiwi	11166	94896	35.4011	6.1051	fecal	none	unknown	unknown	captive	unknown	Auckland Zoo	New Zealand	North Island brown kiwi	Apteryx mantelli	2015-04-02	auck.brownkiwi.3	AA1081 or 100337			Apteryx australis mantelli	flightless	flightless	Apteryx australis mantelli						6	Kiwis	Apterygidae		Dunning08	1	2320.51	Invertebrate	A	Jennifer	10	80	0	10	0	0	Ref_1	0	0	0	0
11166.NZ.17052.A.NorthIslandbrownkiwi	11166	72938	35.9964	6.72362	fecal	none	F	unknown	captive	adult	Auckland Zoo	New Zealand	North Island brown kiwi	Apteryx mantelli	2014-10-02	auck.B10024	B10024			Apteryx australis mantelli	flightless	flightless	Apteryx australis mantelli						6	Kiwis	Apterygidae		Dunning08	1	2320.51	Invertebrate	A	Jennifer	10	80	0	10	0	0	Ref_1	0	0	0	0
11166.NZ.17052.B.NorthIslandbrownkiwi	11166	83612	37.3346	6.59152	fecal	none	F	unknown	captive	adult	Auckland Zoo	New Zealand	North Island brown kiwi	Apteryx mantelli	2014-10-02	auck.B10024	B10024			Apteryx australis mantelli	flightless	flightless	Apteryx australis mantelli						6	Kiwis	Apterygidae		Dunning08	1	2320.51	Invertebrate	A	Jennifer	10	80	0	10	0	0	Ref_1	0	0	0	0
11166.NZ.16894.A.NorthIslandkaka	11166	11845	15.3923	3.29905	fecal	none	unknown	unknown	captive	unknown	Auckland Zoo	New Zealand	North Island kaka	Nestor meridionalis septentrionalis	unknown			auck.northislandkaka.1	auck.northislandkaka.1	Nestor meridionalis septentrionalis	flighted	strong	Nestor meridionalis septentrionalis						68	Parrots	Psittacidae		Dunning08	1	428.01	Omnivore	A	Carolina	40	10	10	30	0	10	Ref_4	0	0	0	0
11166.NZ.16894.B.NorthIslandkaka	11166	25703	30.6803	6.63949	fecal	none	unknown	unknown	captive	unknown	Auckland Zoo	New Zealand	North Island kaka	Nestor meridionalis septentrionalis	unknown			auck.northislandkaka.1	auck.northislandkaka.1	Nestor meridionalis septentrionalis	flighted	strong	Nestor meridionalis septentrionalis						68	Parrots	Psittacidae		Dunning08	1	428.01	Omnivore	A	Carolina	40	10	10	30	0	10	Ref_4	0	0	0	0
11166.NZ.16989.A.NorthIslandkaka	11166	60793	11.5335	2.53419	fecal	none	F	healthy	captive	adult	Auckland Zoo	New Zealand	North Island kaka	Nestor meridionalis septentrionalis	2014-07-12	auck.KA0285.Mia	KA0285 (Mia)			Nestor meridionalis septentrionalis	flighted	strong	Nestor meridionalis septentrionalis						68	Parrots	Psittacidae		Dunning08	1	428.01	Omnivore	A	Carolina	40	10	10	30	0	10	Ref_4	0	0	0	0
11166.NZ.16989.B.NorthIslandkaka	11166	23556	13.8084	2.42148	fecal	none	F	healthy	captive	adult	Auckland Zoo	New Zealand	North Island kaka	Nestor meridionalis septentrionalis	2014-07-12	auck.KA0285.Mia	KA0285 (Mia)			Nestor meridionalis septentrionalis	flighted	strong	Nestor meridionalis septentrionalis						68	Parrots	Psittacidae		Dunning08	1	428.01	Omnivore	A	Carolina	40	10	10	30	0	10	Ref_4	0	0	0	0
11166.NZ.16996.A.NorthIslandkaka	11166	20705	7.00584	2.11076	fecal	none	M	healthy	captive	adult	Auckland Zoo	New Zealand	North Island kaka	Nestor meridionalis septentrionalis	2014-07-17	auck.970051	970051			Nestor meridionalis septentrionalis	flighted	strong	Nestor meridionalis septentrionalis						68	Parrots	Psittacidae		Dunning08	1	428.01	Omnivore	A	Carolina	40	10	10	30	0	10	Ref_4	0	0	0	0
11166.NZ.16996.B.NorthIslandkaka	11166	21307	11.1794	1.96436	fecal	none	M	healthy	captive	adult	Auckland Zoo	New Zealand	North Island kaka	Nestor meridionalis septentrionalis	2014-07-17	auck.970051	970051			Nestor meridionalis septentrionalis	flighted	strong	Nestor meridionalis septentrionalis						68	Parrots	Psittacidae		Dunning08	1	428.01	Omnivore	A	Carolina	40	10	10	30	0	10	Ref_4	0	0	0	0
11166.NZ.17022.A.NorthIslandkaka	11166	41449	11.1318	3.59194	fecal	none	unknown	unknown	captive	unknown	Auckland Zoo	New Zealand	North Island kaka	Nestor meridionalis septentrionalis	unknown			auck.northislandkaka.2	auck.northislandkaka.1	Nestor meridionalis septentrionalis	flighted	strong	Nestor meridionalis septentrionalis						68	Parrots	Psittacidae		Dunning08	1	428.01	Omnivore	A	Carolina	40	10	10	30	0	10	Ref_4	0	0	0	0
11166.NZ.17022.B.NorthIslandkaka	11166	45992	20.1129	3.30043	fecal	none	unknown	unknown	captive	unknown	Auckland Zoo	New Zealand	North Island kaka	Nestor meridionalis septentrionalis	unknown			auck.northislandkaka.2	auck.northislandkaka.1	Nestor meridionalis septentrionalis	flighted	strong	Nestor meridionalis septentrionalis						68	Parrots	Psittacidae		Dunning08	1	428.01	Omnivore	A	Carolina	40	10	10	30	0	10	Ref_4	0	0	0	0
11166.NZ.17040.A.NorthIslandkaka	11166	22715	11.824	3.39426	fecal	none	F	healthy	captive	adult	Auckland Zoo	New Zealand	North Island kaka	Nestor meridionalis septentrionalis	2014-10-16	auck.B30087	B30087			Nestor meridionalis septentrionalis	flighted	strong	Nestor meridionalis septentrionalis						68	Parrots	Psittacidae		Dunning08	1	428.01	Omnivore	A	Carolina	40	10	10	30	0	10	Ref_4	0	0	0	0
11166.NZ.17040.B.NorthIslandkaka	11166	15355	13.2475	3.7897	fecal	none	F	healthy	captive	adult	Auckland Zoo	New Zealand	North Island kaka	Nestor meridionalis septentrionalis	2014-10-16	auck.B30087	B30087			Nestor meridionalis septentrionalis	flighted	strong	Nestor meridionalis septentrionalis						68	Parrots	Psittacidae		Dunning08	1	428.01	Omnivore	A	Carolina	40	10	10	30	0	10	Ref_4	0	0	0	0
11166.NZ.16869.A.NorthIslandWeka	11166	63909	20.8932	3.29488	fecal	none	unknown	unknown	captive	unknown	Auckland Zoo	New Zealand	North Island Weka	Gallirallus australis greyi	unknown			auck.weka.1	auck.weka.1	Gallirallus australis greyi	flightless	flightless	Gallirallus australis greyi						42	Rails, crakes and allies	Rallidae		Dunning08	1	875.72	Omnivore	A	Carolina	30	30	0	10	0	10	Ref_3	10	10	0	0
11166.NZ.16869.B.NorthIslandWeka	11166	15272	16.0151	4.16212	fecal	none	unknown	unknown	captive	unknown	Auckland Zoo	New Zealand	North Island Weka	Gallirallus australis greyi	unknown			auck.weka.1	auck.weka.1	Gallirallus australis greyi	flightless	flightless	Gallirallus australis greyi						42	Rails, crakes and allies	Rallidae		Dunning08	1	875.72	Omnivore	A	Carolina	30	30	0	10	0	10	Ref_3	10	10	0	0
11166.NZ.16976.A1.NorthIslandWeka	11166	68066	12.1715	2.05039	fecal	none	F	unknown	captive	unknown	Auckland Zoo	New Zealand	North Island Weka	Gallirallus australis greyi	2015-04-04		B10176 or B1077 or B10179	auck.weka.2	auck.weka.2	Gallirallus australis greyi	flightless	flightless	Gallirallus australis greyi						42	Rails, crakes and allies	Rallidae		Dunning08	1	875.72	Omnivore	A	Carolina	30	30	0	10	0	10	Ref_3	10	10	0	0
11166.NZ.16976.A2.NorthIslandWeka	11166	70378	9.06704	1.76027	fecal	none	F	unknown	captive	unknown	Auckland Zoo	New Zealand	North Island Weka	Gallirallus australis greyi	2015-04-04		B10176 or B1077 or B10179	auck.weka.2	auck.weka.2	Gallirallus australis greyi	flightless	flightless	Gallirallus australis greyi						42	Rails, crakes and allies	Rallidae		Dunning08	1	875.72	Omnivore	A	Carolina	30	30	0	10	0	10	Ref_3	10	10	0	0
11166.NZ.16976.B1.NorthIslandWeka	11166	70520	8.76447	1.48425	fecal	none	F	unknown	captive	unknown	Auckland Zoo	New Zealand	North Island Weka	Gallirallus australis greyi	2015-04-04		B10176 or B1077 or B10179	auck.weka.3	auck.weka.2	Gallirallus australis greyi	flightless	flightless	Gallirallus australis greyi						42	Rails, crakes and allies	Rallidae		Dunning08	1	875.72	Omnivore	A	Carolina	30	30	0	10	0	10	Ref_3	10	10	0	0
11166.NZ.16976.B2.NorthIslandWeka	11166	74632	5.70906	1.46384	fecal	none	F	unknown	captive	unknown	Auckland Zoo	New Zealand	North Island Weka	Gallirallus australis greyi	2015-04-04		B10176 or B1077 or B10179	auck.weka.3	auck.weka.2	Gallirallus australis greyi	flightless	flightless	Gallirallus australis greyi						42	Rails, crakes and allies	Rallidae		Dunning08	1	875.72	Omnivore	A	Carolina	30	30	0	10	0	10	Ref_3	10	10	0	0
11166.NZ.16981.A.NorthIslandWeka	11166	73154	30.8816	4.91319	fecal	none	unknown	unknown	captive	unknown	Auckland Zoo	New Zealand	North Island Weka	Gallirallus australis greyi	unknown			auck.weka.4	auck.weka.1	Gallirallus australis greyi	flightless	flightless	Gallirallus australis greyi						42	Rails, crakes and allies	Rallidae		Dunning08	1	875.72	Omnivore	A	Carolina	30	30	0	10	0	10	Ref_3	10	10	0	0
11166.NZ.16981.B.NorthIslandWeka	11166	80101	29.2014	3.72211	fecal	none	unknown	unknown	captive	unknown	Auckland Zoo	New Zealand	North Island Weka	Gallirallus australis greyi	unknown			auck.weka.4	auck.weka.1	Gallirallus australis greyi	flightless	flightless	Gallirallus australis greyi						42	Rails, crakes and allies	Rallidae		Dunning08	1	875.72	Omnivore	A	Carolina	30	30	0	10	0	10	Ref_3	10	10	0	0
11166.NZ.16948.A1.shoveler	11166	37381	37.9381	6.1237	fecal	none	unknown	unknown	captive	unknown	Auckland Zoo	New Zealand	shoveler	Anas rhynchotis variegata	2015-04-03	auck.B40015	B40015			Anas rhynchotis variegata	flighted	strong	Anas rhynchotis variegata						14	Ducks, geese and swans	Anatidae		Dunning08	1	638.96	Invertebrate	A	Jennifer	0	80	0	10	0	10	Ref_1	0	0	0	0
11166.NZ.16948.A2.shoveler	11166	43414	37.0112	6.06826	fecal	none	unknown	unknown	captive	unknown	Auckland Zoo	New Zealand	shoveler	Anas rhynchotis variegata	2015-04-03	auck.B40015	B40015			Anas rhynchotis variegata	flighted	strong	Anas rhynchotis variegata						14	Ducks, geese and swans	Anatidae		Dunning08	1	638.96	Invertebrate	A	Jennifer	0	80	0	10	0	10	Ref_1	0	0	0	0
11166.NZ.16948.B1.shoveler	11166	40248	17.1341	4.79681	fecal	none	unknown	unknown	captive	unknown	Auckland Zoo	New Zealand	shoveler	Anas rhynchotis variegata	2015-04-03	auck.B40015	B40015			Anas rhynchotis variegata	flighted	strong	Anas rhynchotis variegata						14	Ducks, geese and swans	Anatidae		Dunning08	1	638.96	Invertebrate	A	Jennifer	0	80	0	10	0	10	Ref_1	0	0	0	0
11166.NZ.16948.B2.shoveler	11166	59246	18.0914	4.69622	fecal	none	unknown	unknown	captive	unknown	Auckland Zoo	New Zealand	shoveler	Anas rhynchotis variegata	2015-04-03	auck.B40015	B40015			Anas rhynchotis variegata	flighted	strong	Anas rhynchotis variegata						14	Ducks, geese and swans	Anatidae		Dunning08	1	638.96	Invertebrate	A	Jennifer	0	80	0	10	0	10	Ref_1	0	0	0	0
11166.NZ.16977.A1.spottedshag	11166	51312	5.35676	1.37673	fecal	none	unknown	unknown	captive	unknown	Auckland Zoo	New Zealand	spotted shag	Stictocarbo (Phalacrocorax) punctatus	2015-04-02	auck.A60016.Austin	A60016 (Austin)			Phalacrocorax punctatus	flighted	strong	Phalacrocorax punctatus						32	Cormorants	Phalacrocoracidae		Dunning08	1	1184.73	Omnivore	B	Jennifer	0	50	0	0	0	0	Ref_1	0	0	50	0
11166.NZ.16977.A2.spottedshag	11166	52810	2.46899	0.788967	fecal	none	unknown	unknown	captive	unknown	Auckland Zoo	New Zealand	spotted shag	Stictocarbo (Phalacrocorax) punctatus	2015-04-02	auck.A60016.Austin	A60016 (Austin)			Phalacrocorax punctatus	flighted	strong	Phalacrocorax punctatus						32	Cormorants	Phalacrocoracidae		Dunning08	1	1184.73	Omnivore	B	Jennifer	0	50	0	0	0	0	Ref_1	0	0	50	0
11166.NZ.16977.B1.spottedshag	11166	55038	5.21485	0.922351	fecal	none	unknown	unknown	captive	unknown	Auckland Zoo	New Zealand	spotted shag	Stictocarbo (Phalacrocorax) punctatus	2015-04-02	auck.A60016.Austin	A60016 (Austin)			Phalacrocorax punctatus	flighted	strong	Phalacrocorax punctatus						32	Cormorants	Phalacrocoracidae		Dunning08	1	1184.73	Omnivore	B	Jennifer	0	50	0	0	0	0	Ref_1	0	0	50	0
11166.NZ.16977.B2.spottedshag	11166	54582	1.93084	0.738679	fecal	none	unknown	unknown	captive	unknown	Auckland Zoo	New Zealand	spotted shag	Stictocarbo (Phalacrocorax) punctatus	2015-04-02	auck.A60016.Austin	A60016 (Austin)			Phalacrocorax punctatus	flighted	strong	Phalacrocorax punctatus						32	Cormorants	Phalacrocoracidae		Dunning08	1	1184.73	Omnivore	B	Jennifer	0	50	0	0	0	0	Ref_1	0	0	50	0
11166.NZ.16896.A.cockatoo	11166				fecal	none	M	healthy	captive	adult	Auckland Zoo	New Zealand	sulphur crested cockatoo	Cacatua galerita	2014-10-03	auck.K6071.Captain	K6071 (Captain)			Cacatua galerita	flighted	strong	Cacatua galerita						68	Parrots	Psittacidae		Dunning08	1	720.43	PlantSeed	A	Carolina	40	0	0	20	0	40	Ref_4	0	0	0	0
11166.NZ.16896.B.sulphurcrestedcockatoo	11166	36986	25.0887	5.83768	fecal	none	M	healthy	captive	adult	Auckland Zoo	New Zealand	sulphur crested cockatoo	Cacatua galerita	2014-10-03	auck.K6071.Captain	K6071 (Captain)			Cacatua galerita	flighted	strong	Cacatua galerita						68	Parrots	Psittacidae		Dunning08	1	720.43	PlantSeed	A	Carolina	40	0	0	20	0	40	Ref_4	0	0	0	0
11166.NZ.16964.A1.takahe	11166	38823	7.15635	2.94942	fecal	none	M	unknown	captive	unknown	Auckland Zoo	New Zealand	takahe	Porphyrio hochstetteri	2015-04-05	auck.B30141	B30141			Porphyrio hochstetteri	flightless	flightless	Porphyrio hochstetteri						42	Rails, crakes and allies	Rallidae		Dunning08	1	2462.18	PlantSeed	A	Carolina	0	10	0	50	0	30	Ref_3	10	0	0	0
11166.NZ.16964.A2.takahe	11166	30812	7.21636	2.83922	fecal	none	M	unknown	captive	unknown	Auckland Zoo	New Zealand	takahe	Porphyrio hochstetteri	2015-04-05	auck.B30141	B30141			Porphyrio hochstetteri	flightless	flightless	Porphyrio hochstetteri						42	Rails, crakes and allies	Rallidae		Dunning08	1	2462.18	PlantSeed	A	Carolina	0	10	0	50	0	30	Ref_3	10	0	0	0
11166.NZ.16964.B1.takahe	11166	40296	12.2175	3.0717	fecal	none	M	unknown	captive	unknown	Auckland Zoo	New Zealand	takahe	Porphyrio hochstetteri	2015-04-05	auck.B30141	B30141			Porphyrio hochstetteri	flightless	flightless	Porphyrio hochstetteri						42	Rails, crakes and allies	Rallidae		Dunning08	1	2462.18	PlantSeed	A	Carolina	0	10	0	50	0	30	Ref_3	10	0	0	0
11166.NZ.16964.B2.takahe	11166	43769	11.3745	2.97144	fecal	none	M	unknown	captive	unknown	Auckland Zoo	New Zealand	takahe	Porphyrio hochstetteri	2015-04-05	auck.B30141	B30141			Porphyrio hochstetteri	flightless	flightless	Porphyrio hochstetteri						42	Rails, crakes and allies	Rallidae		Dunning08	1	2462.18	PlantSeed	A	Carolina	0	10	0	50	0	30	Ref_3	10	0	0	0
11166.NZ.16972.A1.takahe	11166	31637	18.7167	3.16548	fecal	none	F	unknown	captive	unknown	Auckland Zoo	New Zealand	takahe	Porphyrio hochstetteri	2015-04-05	auck.B30140.Ahikaea	B30140 (Ahikaea)			Porphyrio hochstetteri	flightless	flightless	Porphyrio hochstetteri						42	Rails, crakes and allies	Rallidae		Dunning08	1	2462.18	PlantSeed	A	Carolina	0	10	0	50	0	30	Ref_3	10	0	0	0
11166.NZ.16972.A2.takahe	11166	41697	17.0104	3.33665	fecal	none	F	unknown	captive	unknown	Auckland Zoo	New Zealand	takahe	Porphyrio hochstetteri	2015-04-05	auck.B30140.Ahikaea	B30140 (Ahikaea)			Porphyrio hochstetteri	flightless	flightless	Porphyrio hochstetteri						42	Rails, crakes and allies	Rallidae		Dunning08	1	2462.18	PlantSeed	A	Carolina	0	10	0	50	0	30	Ref_3	10	0	0	0
11166.NZ.16972.B1.takahe	11166	29291	51.6782	5.01994	fecal	none	F	unknown	captive	unknown	Auckland Zoo	New Zealand	takahe	Porphyrio hochstetteri	2015-04-05	auck.B30140.Ahikaea	B30140 (Ahikaea)			Porphyrio hochstetteri	flightless	flightless	Porphyrio hochstetteri						42	Rails, crakes and allies	Rallidae		Dunning08	1	2462.18	PlantSeed	A	Carolina	0	10	0	50	0	30	Ref_3	10	0	0	0
11166.NZ.16972.B2.takahe	11166	35606	15.6832	3.42592	fecal	none	F	unknown	captive	unknown	Auckland Zoo	New Zealand	takahe	Porphyrio hochstetteri	2015-04-05	auck.B30140.Ahikaea	B30140 (Ahikaea)			Porphyrio hochstetteri	flightless	flightless	Porphyrio hochstetteri						42	Rails, crakes and allies	Rallidae		Dunning08	1	2462.18	PlantSeed	A	Carolina	0	10	0	50	0	30	Ref_3	10	0	0	0
11166.NZ.17010.A1.tui	11166	22596	7.56344	1.7476	fecal	none	unknown	healthy	captive	unknown	Auckland Zoo	New Zealand	tui	Prosthemadera novaeseelandiae	2014-07-05	auck.AV14038	AV14038			Prosthemadera novaeseelandiae	flighted	strong	Prosthemadera novaeseelandiae						117	Honeyeaters	Meliphagidae		Dunning08	1	105.83	FruiNect	A	Carolina	10	20	60	0	0	10	Ref_13	0	0	0	0
11166.NZ.17010.A2.tui	11166	39276	8.44672	1.99761	fecal	none	unknown	healthy	captive	unknown	Auckland Zoo	New Zealand	tui	Prosthemadera novaeseelandiae	2014-07-05	auck.AV14038	AV14038			Prosthemadera novaeseelandiae	flighted	strong	Prosthemadera novaeseelandiae						117	Honeyeaters	Meliphagidae		Dunning08	1	105.83	FruiNect	A	Carolina	10	20	60	0	0	10	Ref_13	0	0	0	0
11166.NZ.17010.B1.tui	11166	1524			fecal	none	unknown	healthy	captive	unknown	Auckland Zoo	New Zealand	tui	Prosthemadera novaeseelandiae	2014-07-05	auck.AV14038	AV14038			Prosthemadera novaeseelandiae	flighted	strong	Prosthemadera novaeseelandiae						117	Honeyeaters	Meliphagidae		Dunning08	1	105.83	FruiNect	A	Carolina	10	20	60	0	0	10	Ref_13	0	0	0	0
11166.NZ.17010.B2.tui	11166	56508	9.456	2.32607	fecal	none	unknown	healthy	captive	unknown	Auckland Zoo	New Zealand	tui	Prosthemadera novaeseelandiae	2014-07-05	auck.AV14038	AV14038			Prosthemadera novaeseelandiae	flighted	strong	Prosthemadera novaeseelandiae						117	Honeyeaters	Meliphagidae		Dunning08	1	105.83	FruiNect	A	Carolina	10	20	60	0	0	10	Ref_13	0	0	0	0
11166.UM.24868.finch	11166	7321	9.03578	4.50597	fecal	none	F	unknown	wild	adult	Dan Baldassare	Ecuador	Genovesa ground finch	Geospiza acutirostris	2016-11-15	db.UM199	UM199			Geospiza acutirostris	flighted	strong	Geospiza acutirostris
11166.UM.24886.finch	11166	12			fecal	etoh	F	unknown	wild	adult	Dan Baldassare	Ecuador	sharpbeaked ground finch	Geospiza difficilis	2016-11-15	db.UM188	UM188			Geospiza difficilis	flighted	strong	Geospiza difficilis						192	Buntings, American sparrows and allies	Emberizidae		Dunning08	1	12.3	Omnivore	D2		20	40	0	10	0	30	Other	0	0	0	0
11166.UM.24892.finch	11166	50823	78.9849	6.98271	fecal	etoh	M	unknown	wild	adult	Dan Baldassare	Ecuador	Genovesa ground finch	Geospiza acutirostris	2016-11-15	db.UM202	UM202			Geospiza acutirostris	flighted	strong	Geospiza acutirostris
11166.UM.24894.finch	11166	64150	41.7621	3.18716	fecal	etoh	F	unknown	wild	adult	Dan Baldassare	Ecuador	Genovesa ground finch	Geospiza acutirostris	2016-11-15	db.UM205	UM205			Geospiza acutirostris	flighted	strong	Geospiza acutirostris
11166.UM.24896.finch	11166	43112	53.7688	6.45283	fecal	etoh	F	unknown	wild	adult	Dan Baldassare	Ecuador	sharpbeaked ground finch	Geospiza difficilis	2016-11-15	db.UM192	UM192			Geospiza difficilis	flighted	strong	Geospiza difficilis						192	Buntings, American sparrows and allies	Emberizidae		Dunning08	1	12.3	Omnivore	D2		20	40	0	10	0	30	Other	0	0	0	0
11166.UM.24898.finch	11166	28830	19.789	4.0544	fecal	etoh	M	unknown	wild	adult	Dan Baldassare	Ecuador	sharpbeaked ground finch	Geospiza difficilis	2016-11-15	db.UM194	UM194			Geospiza difficilis	flighted	strong	Geospiza difficilis						192	Buntings, American sparrows and allies	Emberizidae		Dunning08	1	12.3	Omnivore	D2		20	40	0	10	0	30	Other	0	0	0	0
11166.UM.24917.finch	11166	131637	21.2013	2.96974	fecal	etoh	M	unknown	wild	adult	Dan Baldassare	Ecuador	sharpbeaked ground finch	Geospiza difficilis	2016-11-15	db.UM191	UM191			Geospiza difficilis	flighted	strong	Geospiza difficilis						192	Buntings, American sparrows and allies	Emberizidae		Dunning08	1	12.3	Omnivore	D2		20	40	0	10	0	30	Other	0	0	0	0
11166.UM.24943.finch	11166	60103	56.4603	5.70758	fecal	etoh	M	unknown	wild	adult	Dan Baldassare	Ecuador	Genovesa ground finch	Geospiza acutirostris	2016-11-15	db.UM203	UM203			Geospiza acutirostris	flighted	strong	Geospiza acutirostris
11166.UM.24951.finch	11166	23106	38.5916	5.26144	fecal	etoh	M	unknown	wild	adult	Dan Baldassare	Ecuador	Genovesa ground finch	Geospiza acutirostris	2016-11-15	db.UM200	UM200			Geospiza acutirostris	flighted	strong	Geospiza acutirostris
11166.UM.24976.finch	11166	16098	11.3924	4.3811	fecal	etoh	F	unknown	wild	adult	Dan Baldassare	Ecuador	Genovesa ground finch	Geospiza acutirostris	2016-11-15	db.UM201	UM201			Geospiza acutirostris	flighted	strong	Geospiza acutirostris
11166.UM.24981.finch	11166	11179	6.91799	3.74591	fecal	etoh	F	unknown	wild	adult	Dan Baldassare	Ecuador	Genovesa ground finch	Geospiza acutirostris	2016-11-15	db.UM208	UM208			Geospiza acutirostris	flighted	strong	Geospiza acutirostris
11166.UM.24982.finch	11166	41778	51.5265	5.79922	fecal	etoh	M	unknown	wild	adult	Dan Baldassare	Ecuador	sharpbeaked ground finch	Geospiza difficilis	2016-11-15	db.UM196	UM196			Geospiza difficilis	flighted	strong	Geospiza difficilis						192	Buntings, American sparrows and allies	Emberizidae		Dunning08	1	12.3	Omnivore	D2		20	40	0	10	0	30	Other	0	0	0	0
11166.UM.24985.finch	11166	94824	34.4935	3.65336	fecal	etoh	M	unknown	wild	adult	Dan Baldassare	Ecuador	sharpbeaked ground finch	Geospiza difficilis	2016-11-15	db.UM070	UM070			Geospiza difficilis	flighted	strong	Geospiza difficilis						192	Buntings, American sparrows and allies	Emberizidae		Dunning08	1	12.3	Omnivore	D2		20	40	0	10	0	30	Other	0	0	0	0
11166.UM.24994.finch	11166	99137	55.8251	5.80699	fecal	etoh	F	unknown	wild	adult	Dan Baldassare	Ecuador	sharpbeaked ground finch	Geospiza difficilis	2016-11-15	db.UM195	UM195			Geospiza difficilis	flighted	strong	Geospiza difficilis						192	Buntings, American sparrows and allies	Emberizidae		Dunning08	1	12.3	Omnivore	D2		20	40	0	10	0	30	Other	0	0	0	0
11166.UM.25005.finch	11166	104487	25.4755	2.99717	fecal	etoh	F	unknown	wild	adult	Dan Baldassare	Ecuador	Genovesa ground finch	Geospiza acutirostris	2016-11-15	db.UM206	UM206			Geospiza acutirostris	flighted	strong	Geospiza acutirostris
11166.UM.25009.finch	11166	51803	31.8368	3.86443	fecal	etoh	M	unknown	wild	adult	Dan Baldassare	Ecuador	Genovesa ground finch	Geospiza acutirostris	2016-11-15	db.UM213	UM213			Geospiza acutirostris	flighted	strong	Geospiza acutirostris
11166.UM.25010.finch	11166	53740	13.5414	4.01901	fecal	etoh	F	unknown	wild	adult	Dan Baldassare	Ecuador	Genovesa ground finch	Geospiza acutirostris	2016-11-15	db.UM221	UM221			Geospiza acutirostris	flighted	strong	Geospiza acutirostris
11166.UM.25011.finch	11166	33629	31.3473	3.19477	fecal	etoh	F	unknown	wild	adult	Dan Baldassare	Ecuador	sharpbeaked ground finch	Geospiza difficilis	2016-11-15	db.UM197	UM197			Geospiza difficilis	flighted	strong	Geospiza difficilis						192	Buntings, American sparrows and allies	Emberizidae		Dunning08	1	12.3	Omnivore	D2		20	40	0	10	0	30	Other	0	0	0	0
11166.UM.24869.vfinch	11166	113300	24.6439	3.21044	fecal	etoh	M	unknown	wild	adult	Dan Baldassare	Ecuador	vampire finch	Geospiza septentrionalis	2016-11-15	db.UM160	UM160			Geospiza septentrionalis	flighted	strong	Geospiza septentrionalis
11166.UM.24870.vfinch	11166	93857	12.3297	2.0236	fecal	etoh	F	unknown	wild	adult	Dan Baldassare	Ecuador	vampire finch	Geospiza septentrionalis	2016-11-15	db.UM153	UM153			Geospiza septentrionalis	flighted	strong	Geospiza septentrionalis
11166.UM.24871.vfinch	11166	73179	10.1501	1.86483	fecal	etoh	M	unknown	wild	adult	Dan Baldassare	Ecuador	vampire finch	Geospiza septentrionalis	2016-11-15	db.UM134	UM134			Geospiza septentrionalis	flighted	strong	Geospiza septentrionalis
11166.UM.24872.vfinch	11166	42998	5.80996	1.41515	fecal	etoh	M	unknown	wild	adult	Dan Baldassare	Ecuador	vampire finch	Geospiza septentrionalis	2016-11-15	db.UM136	UM136			Geospiza septentrionalis	flighted	strong	Geospiza septentrionalis
11166.UM.24874.vfinch	11166	99506	26.2106	4.65819	fecal	etoh	F	unknown	wild	adult	Dan Baldassare	Ecuador	vampire finch	Geospiza septentrionalis	2016-11-15	db.UM159	UM159			Geospiza septentrionalis	flighted	strong	Geospiza septentrionalis
11166.UM.24875.vfinch	11166	82522	9.78215	1.5758	fecal	etoh	M	unknown	wild	adult	Dan Baldassare	Ecuador	vampire finch	Geospiza septentrionalis	2016-11-15	db.UM034	UM034			Geospiza septentrionalis	flighted	strong	Geospiza septentrionalis
11166.UM.24877.vfinch	11166	44039	20.574	1.65818	fecal	etoh	F	unknown	wild	adult	Dan Baldassare	Ecuador	vampire finch	Geospiza septentrionalis	2016-11-15	db.UM150	UM150			Geospiza septentrionalis	flighted	strong	Geospiza septentrionalis
11166.UM.24880.vfinch	11166	166213	6.00288	1.54286	fecal	etoh	F	unknown	wild	adult	Dan Baldassare	Ecuador	vampire finch	Geospiza septentrionalis	2016-11-15	db.UM155	UM155			Geospiza septentrionalis	flighted	strong	Geospiza septentrionalis
11166.UM.24881.vfinch	11166				fecal	etoh	F	unknown	wild	adult	Dan Baldassare	Ecuador	vampire finch	Geospiza septentrionalis	2016-11-15	db.UM167	UM167			Geospiza septentrionalis	flighted	strong	Geospiza septentrionalis
11166.UM.24883.vfinch	11166	115427	12.9856	3.63318	fecal	etoh	M	unknown	wild	adult	Dan Baldassare	Ecuador	vampire finch	Geospiza septentrionalis	2016-11-15	db.UM133	UM133			Geospiza septentrionalis	flighted	strong	Geospiza septentrionalis
11166.UM.24884.vfinch	11166	93791	19.8752	2.97511	fecal	etoh	F	unknown	wild	adult	Dan Baldassare	Ecuador	vampire finch	Geospiza septentrionalis	2016-11-15	db.UM166	UM166			Geospiza septentrionalis	flighted	strong	Geospiza septentrionalis
11166.UM.24885.vfinch	11166	75259	13.8747	1.26433	fecal	etoh	F	unknown	wild	adult	Dan Baldassare	Ecuador	vampire finch	Geospiza septentrionalis	2016-11-15	db.UM135	UM135			Geospiza septentrionalis	flighted	strong	Geospiza septentrionalis
11166.UM.24888.vfinch	11166	34262	17.6297	2.57136	fecal	etoh	F	unknown	wild	adult	Dan Baldassare	Ecuador	vampire finch	Geospiza septentrionalis	2016-11-15	db.UM151	UM151			Geospiza septentrionalis	flighted	strong	Geospiza septentrionalis
11166.UM.24890.vfinch	11166	46536	48.6892	4.78919	fecal	etoh	F	unknown	wild	adult	Dan Baldassare	Ecuador	vampire finch	Geospiza septentrionalis	2016-11-15	db.UM154	UM154			Geospiza septentrionalis	flighted	strong	Geospiza septentrionalis
11166.UM.24891.vfinch	11166	105070	9.9188	1.82281	fecal	etoh	F	unknown	wild	adult	Dan Baldassare	Ecuador	vampire finch	Geospiza septentrionalis	2016-11-15	db.UM130	UM130			Geospiza septentrionalis	flighted	strong	Geospiza septentrionalis
11166.UM.24893.vfinch	11166	7340	14.9508	3.85525	fecal	etoh	M	unknown	wild	adult	Dan Baldassare	Ecuador	vampire finch	Geospiza septentrionalis	2016-11-15	db.UM127	UM127			Geospiza septentrionalis	flighted	strong	Geospiza septentrionalis
11166.UM.24895.vfinch	11166	160782	9.2068	1.95526	fecal	etoh	F	unknown	wild	adult	Dan Baldassare	Ecuador	vampire finch	Geospiza septentrionalis	2016-11-15	db.UM164	UM164			Geospiza septentrionalis	flighted	strong	Geospiza septentrionalis
11166.UM.24897.vfinch	11166	115205	11.598	2.10983	fecal	etoh	M	unknown	wild	adult	Dan Baldassare	Ecuador	vampire finch	Geospiza septentrionalis	2016-11-15	db.UM158	UM158			Geospiza septentrionalis	flighted	strong	Geospiza septentrionalis
11166.UM.24899.vfinch	11166	63996	12.1941	1.57712	fecal	etoh	F	unknown	wild	adult	Dan Baldassare	Ecuador	vampire finch	Geospiza septentrionalis	2016-11-15	db.UM126	UM126			Geospiza septentrionalis	flighted	strong	Geospiza septentrionalis
11166.UM.24900.vfinch	11166	116484	19.1142	2.88283	fecal	etoh	F	unknown	wild	adult	Dan Baldassare	Ecuador	vampire finch	Geospiza septentrionalis	2016-11-15	db.UM051	UM051			Geospiza septentrionalis	flighted	strong	Geospiza septentrionalis
11166.UM.24902.vfinch	11166	7631			fecal	etoh	F	unknown	wild	adult	Dan Baldassare	Ecuador	vampire finch	Geospiza septentrionalis	2016-11-15	db.UM161	UM161			Geospiza septentrionalis	flighted	strong	Geospiza septentrionalis
11166.UM.24905.vfinch	11166	98333	21.871	2.83164	fecal	etoh	F	unknown	wild	adult	Dan Baldassare	Ecuador	vampire finch	Geospiza septentrionalis	2016-11-15	db.UM152	UM152			Geospiza septentrionalis	flighted	strong	Geospiza septentrionalis
11166.UM.24913.vfinch	11166	78740	17.7706	3.65956	fecal	etoh	F	unknown	wild	adult	Dan Baldassare	Ecuador	vampire finch	Geospiza septentrionalis	2016-11-15	db.UM168	UM168			Geospiza septentrionalis	flighted	strong	Geospiza septentrionalis
11166.UM.24920.vfinch	11166	156033	15.8568	2.96382	fecal	etoh	F	unknown	wild	adult	Dan Baldassare	Ecuador	vampire finch	Geospiza septentrionalis	2016-11-15	db.UM163	UM163			Geospiza septentrionalis	flighted	strong	Geospiza septentrionalis
11166.UM.24925.vfinch	11166	37714	8.41506	2.76573	fecal	etoh	M	unknown	wild	adult	Dan Baldassare	Ecuador	vampire finch	Geospiza septentrionalis	2016-11-15	db.UM125	UM125			Geospiza septentrionalis	flighted	strong	Geospiza septentrionalis
11166.UM.24969.vfinch	11166	182467	8.10135	2.47483	fecal	etoh	F	unknown	wild	adult	Dan Baldassare	Ecuador	vampire finch	Geospiza septentrionalis	2016-11-15	db.UM165	UM165			Geospiza septentrionalis	flighted	strong	Geospiza septentrionalis
11166.UM.24984.vfinch	11166	64930	18.9425	2.35388	fecal	etoh	F	unknown	wild	adult	Dan Baldassare	Ecuador	vampire finch	Geospiza septentrionalis	2016-11-15	db.UM157	UM157			Geospiza septentrionalis	flighted	strong	Geospiza septentrionalis
11166.UM.24998.vfinch	11166	79529	13.6517	2.8948	fecal	etoh	F	unknown	wild	adult	Dan Baldassare	Ecuador	vampire finch	Geospiza septentrionalis	2016-11-15	db.UM168	UM168			Geospiza septentrionalis	flighted	strong	Geospiza septentrionalis
1696.CT0001.3	1696	25435	34.1416	6.63865	fecal	FTA	unknown	unknown	wild	unknown		China	Gray snub-nosed monkey	Rhinopithecus brelichi	40294	vh.CT0001.3	CT0001-3			Rhinopithecus brelichi	flightless	flightless	Rhinopithecus brelichi	ABC	0	1	0	Ref_1					Ref_58	1	12267.1		ABC		20	0	0	70	0	10	Ref_19	0	0	0	0
1696.CT0002.1	1696	31377	32.9297	6.43652	fecal	FTA	unknown	unknown	wild	unknown		China	Gray snub-nosed monkey	Rhinopithecus brelichi	40295	vh.CT0002.1	CT0002-1			Rhinopithecus brelichi	flightless	flightless	Rhinopithecus brelichi	ABC	0	1	0	Ref_1					Ref_58	1	12267.1		ABC		20	0	0	70	0	10	Ref_19	0	0	0	0
1696.CT0002.4	1696	27845	32.7262	6.58163	fecal	FTA	unknown	unknown	wild	unknown		China	Gray snub-nosed monkey	Rhinopithecus brelichi	40295	vh.CT0002.4	CT0002-4			Rhinopithecus brelichi	flightless	flightless	Rhinopithecus brelichi	ABC	0	1	0	Ref_1					Ref_58	1	12267.1		ABC		20	0	0	70	0	10	Ref_19	0	0	0	0
1696.CT0003.2	1696	24436	35.8053	6.77785	fecal	FTA	unknown	unknown	wild	unknown		China	Gray snub-nosed monkey	Rhinopithecus brelichi	40295	vh.CT0003.2	CT0003-2			Rhinopithecus brelichi	flightless	flightless	Rhinopithecus brelichi	ABC	0	1	0	Ref_1					Ref_58	1	12267.1		ABC		20	0	0	70	0	10	Ref_19	0	0	0	0
1696.CT0003.3	1696	33138	34.8052	6.79875	fecal	FTA	unknown	unknown	wild	unknown		China	Gray snub-nosed monkey	Rhinopithecus brelichi	40295	vh.CT0003.3	CT0003-3			Rhinopithecus brelichi	flightless	flightless	Rhinopithecus brelichi	ABC	0	1	0	Ref_1					Ref_58	1	12267.1		ABC		20	0	0	70	0	10	Ref_19	0	0	0	0
1696.CT0004.2	1696	28232	33.0708	6.4663	fecal	FTA	unknown	unknown	wild	unknown		China	Gray snub-nosed monkey	Rhinopithecus brelichi	40295	vh.CT0004.2	CT0004-2			Rhinopithecus brelichi	flightless	flightless	Rhinopithecus brelichi	ABC	0	1	0	Ref_1					Ref_58	1	12267.1		ABC		20	0	0	70	0	10	Ref_19	0	0	0	0
1696.CT0004.3	1696	18136	27.1079	5.93932	fecal	FTA	unknown	unknown	wild	unknown		China	Gray snub-nosed monkey	Rhinopithecus brelichi	40295	vh.CT0004.3	CT0004-3			Rhinopithecus brelichi	flightless	flightless	Rhinopithecus brelichi	ABC	0	1	0	Ref_1					Ref_58	1	12267.1		ABC		20	0	0	70	0	10	Ref_19	0	0	0	0
1696.CT0005.0A	1696	20633	35.5254	6.65484	fecal	FTA	unknown	unknown	wild	unknown		China	Gray snub-nosed monkey	Rhinopithecus brelichi	40295	vh.CT0005.0A	CT0005-0A			Rhinopithecus brelichi	flightless	flightless	Rhinopithecus brelichi	ABC	0	1	0	Ref_1					Ref_58	1	12267.1		ABC		20	0	0	70	0	10	Ref_19	0	0	0	0
1696.CT0005.0B	1696	20481	34.6185	6.5824	fecal	FTA	unknown	unknown	wild	unknown		China	Gray snub-nosed monkey	Rhinopithecus brelichi	40295	vh.CT0005.0B	CT0005-0B			Rhinopithecus brelichi	flightless	flightless	Rhinopithecus brelichi	ABC	0	1	0	Ref_1					Ref_58	1	12267.1		ABC		20	0	0	70	0	10	Ref_19	0	0	0	0
1696.CT0009.3	1696	21142	32.1564	6.25593	fecal	FTA	unknown	unknown	captive	unknown	Panxi life Rescue Center	China	Gray snub-nosed monkey	Rhinopithecus brelichi	40306	vh.G020	G020			Rhinopithecus brelichi	flightless	flightless	Rhinopithecus brelichi	ABC	0	1	0	Ref_1					Ref_58	1	12267.1		ABC		20	0	0	70	0	10	Ref_19	0	0	0	0
1696.CT0009.4	1696	18723	33.1761	6.10949	fecal	FTA	unknown	unknown	captive	unknown	Panxi life Rescue Center	China	Gray snub-nosed monkey	Rhinopithecus brelichi	40306	vh.G020	G020			Rhinopithecus brelichi	flightless	flightless	Rhinopithecus brelichi	ABC	0	1	0	Ref_1					Ref_58	1	12267.1		ABC		20	0	0	70	0	10	Ref_19	0	0	0	0
1696.CT0010.3A	1696	23105	21.6718	4.33438	fecal	FTA	unknown	unknown	captive	unknown	Panxi life Rescue Center	China	Gray snub-nosed monkey	Rhinopithecus brelichi	40306	vh.G032	G032			Rhinopithecus brelichi	flightless	flightless	Rhinopithecus brelichi	ABC	0	1	0	Ref_1					Ref_58	1	12267.1		ABC		20	0	0	70	0	10	Ref_19	0	0	0	0
1696.CT0010.3B	1696	22335	21.3421	4.22735	fecal	FTA	unknown	unknown	captive	unknown	Panxi life Rescue Center	China	Gray snub-nosed monkey	Rhinopithecus brelichi	40306	vh.G032	G032			Rhinopithecus brelichi	flightless	flightless	Rhinopithecus brelichi	ABC	0	1	0	Ref_1					Ref_58	1	12267.1		ABC		20	0	0	70	0	10	Ref_19	0	0	0	0
1696.CT0011.3	1696	17582	30.0307	5.63277	fecal	FTA	unknown	unknown	captive	unknown	Panxi life Rescue Center	China	Gray snub-nosed monkey	Rhinopithecus brelichi	40306	vh.G030	G030			Rhinopithecus brelichi	flightless	flightless	Rhinopithecus brelichi	ABC	0	1	0	Ref_1					Ref_58	1	12267.1		ABC		20	0	0	70	0	10	Ref_19	0	0	0	0
1696.CT0011.4	1696	26659	30.7673	5.78674	fecal	FTA	unknown	unknown	captive	unknown	Panxi life Rescue Center	China	Gray snub-nosed monkey	Rhinopithecus brelichi	40306	vh.G030	G030			Rhinopithecus brelichi	flightless	flightless	Rhinopithecus brelichi	ABC	0	1	0	Ref_1					Ref_58	1	12267.1		ABC		20	0	0	70	0	10	Ref_19	0	0	0	0
1696.CT0012.3	1696	18820	39.7218	6.17146	fecal	FTA	unknown	unknown	captive	unknown	Panxi life Rescue Center	China	Gray snub-nosed monkey	Rhinopithecus brelichi	40306	vh.G027	G027			Rhinopithecus brelichi	flightless	flightless	Rhinopithecus brelichi	ABC	0	1	0	Ref_1					Ref_58	1	12267.1		ABC		20	0	0	70	0	10	Ref_19	0	0	0	0
1696.CT0012.4	1696	27303	39.0437	5.9934	fecal	FTA	unknown	unknown	captive	unknown	Panxi life Rescue Center	China	Gray snub-nosed monkey	Rhinopithecus brelichi	40306	vh.G027	G027			Rhinopithecus brelichi	flightless	flightless	Rhinopithecus brelichi	ABC	0	1	0	Ref_1					Ref_58	1	12267.1		ABC		20	0	0	70	0	10	Ref_19	0	0	0	0
1696.CT0013.1	1696	17173	41.2383	6.71623	fecal	FTA	unknown	unknown	captive	unknown	Panxi life Rescue Center	China	Gray snub-nosed monkey	Rhinopithecus brelichi	40306	vh.G019	G019			Rhinopithecus brelichi	flightless	flightless	Rhinopithecus brelichi	ABC	0	1	0	Ref_1					Ref_58	1	12267.1		ABC		20	0	0	70	0	10	Ref_19	0	0	0	0
1696.CT0013.2	1696	30919	40.0237	6.19023	fecal	FTA	unknown	unknown	captive	unknown	Panxi life Rescue Center	China	Gray snub-nosed monkey	Rhinopithecus brelichi	40306	vh.G019	G019			Rhinopithecus brelichi	flightless	flightless	Rhinopithecus brelichi	ABC	0	1	0	Ref_1					Ref_58	1	12267.1		ABC		20	0	0	70	0	10	Ref_19	0	0	0	0
1696.CT0014.0A	1696	24164	39.2344	6.69134	fecal	FTA	unknown	unknown	captive	unknown	Panxi life Rescue Center	China	Gray snub-nosed monkey	Rhinopithecus brelichi	41038	vh.G019	G019			Rhinopithecus brelichi	flightless	flightless	Rhinopithecus brelichi	ABC	0	1	0	Ref_1					Ref_58	1	12267.1		ABC		20	0	0	70	0	10	Ref_19	0	0	0	0
1696.CT0014.0B	1696	26927	37.8573	6.49705	fecal	FTA	unknown	unknown	captive	unknown	Panxi life Rescue Center	China	Gray snub-nosed monkey	Rhinopithecus brelichi	41038	vh.G019	G019			Rhinopithecus brelichi	flightless	flightless	Rhinopithecus brelichi	ABC	0	1	0	Ref_1					Ref_58	1	12267.1		ABC		20	0	0	70	0	10	Ref_19	0	0	0	0
1696.CT0015.1	1696	29062	26.4492	5.19586	fecal	FTA	unknown	unknown	captive	unknown	Panxi life Rescue Center	China	Gray snub-nosed monkey	Rhinopithecus brelichi	41038	vh.G020	G020			Rhinopithecus brelichi	flightless	flightless	Rhinopithecus brelichi	ABC	0	1	0	Ref_1					Ref_58	1	12267.1		ABC		20	0	0	70	0	10	Ref_19	0	0	0	0
1696.CT0015.2	1696	22038	25.6235	4.89561	fecal	FTA	unknown	unknown	captive	unknown	Panxi life Rescue Center	China	Gray snub-nosed monkey	Rhinopithecus brelichi	41038	vh.G020	G020			Rhinopithecus brelichi	flightless	flightless	Rhinopithecus brelichi	ABC	0	1	0	Ref_1					Ref_58	1	12267.1		ABC		20	0	0	70	0	10	Ref_19	0	0	0	0
1696.CT0016.1	1696	19554	31.6704	5.91054	fecal	FTA	unknown	unknown	captive	unknown	Panxi life Rescue Center	China	Gray snub-nosed monkey	Rhinopithecus brelichi	41038	vh.G032	G032			Rhinopithecus brelichi	flightless	flightless	Rhinopithecus brelichi	ABC	0	1	0	Ref_1					Ref_58	1	12267.1		ABC		20	0	0	70	0	10	Ref_19	0	0	0	0
1696.CT0017.3A	1696	19715	32.5462	5.88796	fecal	FTA	unknown	unknown	captive	unknown	Panxi life Rescue Center	China	Gray snub-nosed monkey	Rhinopithecus brelichi	41038	vh.G027	G027			Rhinopithecus brelichi	flightless	flightless	Rhinopithecus brelichi	ABC	0	1	0	Ref_1					Ref_58	1	12267.1		ABC		20	0	0	70	0	10	Ref_19	0	0	0	0
1696.CT0017.3B	1696	15371	31.837	5.98989	fecal	FTA	unknown	unknown	captive	unknown	Panxi life Rescue Center	China	Gray snub-nosed monkey	Rhinopithecus brelichi	41038	vh.G027	G027			Rhinopithecus brelichi	flightless	flightless	Rhinopithecus brelichi	ABC	0	1	0	Ref_1					Ref_58	1	12267.1		ABC		20	0	0	70	0	10	Ref_19	0	0	0	0
1696.CT0018.1	1696	20855	31.1026	5.84908	fecal	FTA	unknown	unknown	captive	unknown	Panxi life Rescue Center	China	Gray snub-nosed monkey	Rhinopithecus brelichi	41038	vh.G030	G030			Rhinopithecus brelichi	flightless	flightless	Rhinopithecus brelichi	ABC	0	1	0	Ref_1					Ref_58	1	12267.1		ABC		20	0	0	70	0	10	Ref_19	0	0	0	0
1696.CT0018.2	1696	22208	38.3152	6.1948	fecal	FTA	unknown	unknown	captive	unknown	Panxi life Rescue Center	China	Gray snub-nosed monkey	Rhinopithecus brelichi	41038	vh.G030	G030			Rhinopithecus brelichi	flightless	flightless	Rhinopithecus brelichi	ABC	0	1	0	Ref_1					Ref_58	1	12267.1		ABC		20	0	0	70	0	10	Ref_19	0	0	0	0
1696.VH0004A	1696	20339	36.8151	6.6816	fecal	FTA	unknown	unknown	captive	unknown	Singapore Zoo	Singapore	Javan langur	Trachypithecus auratus	41026	vh.G5212	G5212			Trachypithecus auratus	flightless	flightless	Trachypithecus auratus	ABC	0	1	0	Ref_1					Ref_117	1	7100		ABC		30	0	0	70	0	0	Ref_1	0	0	0	0
1696.VH0004B	1696	19865	32.6406	6.71336	fecal	FTA	unknown	unknown	captive	unknown	Singapore Zoo	Singapore	Javan langur	Trachypithecus auratus	41026	vh.G5212	G5212			Trachypithecus auratus	flightless	flightless	Trachypithecus auratus	ABC	0	1	0	Ref_1					Ref_117	1	7100		ABC		30	0	0	70	0	0	Ref_1	0	0	0	0
1696.VH0005A	1696	20328	37.7333	6.4789	fecal	FTA	unknown	unknown	captive	unknown	Singapore Zoo	Singapore	Javan langur	Trachypithecus auratus	41026	vh.G10275	G10275			Trachypithecus auratus	flightless	flightless	Trachypithecus auratus	ABC	0	1	0	Ref_1					Ref_117	1	7100		ABC		30	0	0	70	0	0	Ref_1	0	0	0	0
1696.VH0005B	1696	22795	36.7856	6.49736	fecal	FTA	unknown	unknown	captive	unknown	Singapore Zoo	Singapore	Javan langur	Trachypithecus auratus	41026	vh.G10275	G10275			Trachypithecus auratus	flightless	flightless	Trachypithecus auratus	ABC	0	1	0	Ref_1					Ref_117	1	7100		ABC		30	0	0	70	0	0	Ref_1	0	0	0	0
1696.VH0006A	1696	20578	36.6099	6.04818	fecal	FTA	unknown	unknown	captive	unknown	Singapore Zoo	Singapore	Javan langur	Trachypithecus auratus	41026	vh.G11387	G11387			Trachypithecus auratus	flightless	flightless	Trachypithecus auratus	ABC	0	1	0	Ref_1					Ref_117	1	7100		ABC		30	0	0	70	0	0	Ref_1	0	0	0	0
1696.VH0006B	1696	15323	36.1319	6.00657	fecal	FTA	unknown	unknown	captive	unknown	Singapore Zoo	Singapore	Javan langur	Trachypithecus auratus	41026	vh.G11387	G11387			Trachypithecus auratus	flightless	flightless	Trachypithecus auratus	ABC	0	1	0	Ref_1					Ref_117	1	7100		ABC		30	0	0	70	0	0	Ref_1	0	0	0	0
1696.VH0007A	1696	12575	44.6897	6.90953	fecal	FTA	unknown	unknown	captive	unknown	Singapore Zoo	Singapore	Javan langur	Trachypithecus auratus	41026	vh.G5119	G5119			Trachypithecus auratus	flightless	flightless	Trachypithecus auratus	ABC	0	1	0	Ref_1					Ref_117	1	7100		ABC		30	0	0	70	0	0	Ref_1	0	0	0	0
1696.VH0007B	1696	16524	42.1375	6.79606	fecal	FTA	unknown	unknown	captive	unknown	Singapore Zoo	Singapore	Javan langur	Trachypithecus auratus	41026	vh.G5119	G5119			Trachypithecus auratus	flightless	flightless	Trachypithecus auratus	ABC	0	1	0	Ref_1					Ref_117	1	7100		ABC		30	0	0	70	0	0	Ref_1	0	0	0	0
1696.VH0009A	1696	19329	37.0887	6.71849	fecal	FTA	unknown	unknown	captive	unknown	Singapore Zoo	Singapore	Javan langur	Trachypithecus auratus	41026	vh.G11714	G11714			Trachypithecus auratus	flightless	flightless	Trachypithecus auratus	ABC	0	1	0	Ref_1					Ref_117	1	7100		ABC		30	0	0	70	0	0	Ref_1	0	0	0	0
1696.VH0009B	1696	24672	32.7752	6.48764	fecal	FTA	unknown	unknown	captive	unknown	Singapore Zoo	Singapore	Javan langur	Trachypithecus auratus	41026	vh.G11714	G11714			Trachypithecus auratus	flightless	flightless	Trachypithecus auratus	ABC	0	1	0	Ref_1					Ref_117	1	7100		ABC		30	0	0	70	0	0	Ref_1	0	0	0	0
1696.VH0010A	1696	17307	29.7219	6.33561	fecal	FTA	unknown	unknown	captive	unknown	Singapore Zoo	Singapore	Javan langur	Trachypithecus auratus	41026	vh.G7179	G7179			Trachypithecus auratus	flightless	flightless	Trachypithecus auratus	ABC	0	1	0	Ref_1					Ref_117	1	7100		ABC		30	0	0	70	0	0	Ref_1	0	0	0	0
1696.VH0010B	1696	15068	33.8957	6.4421	fecal	FTA	unknown	unknown	captive	unknown	Singapore Zoo	Singapore	Javan langur	Trachypithecus auratus	41026	vh.G7179	G7179			Trachypithecus auratus	flightless	flightless	Trachypithecus auratus	ABC	0	1	0	Ref_1					Ref_117	1	7100		ABC		30	0	0	70	0	0	Ref_1	0	0	0	0
1696.VH0011A	1696	13967	39.9921	6.65113	fecal	FTA	unknown	unknown	captive	unknown	Singapore Zoo	Singapore	Javan langur	Trachypithecus auratus	41026	vh.G9568	G9568			Trachypithecus auratus	flightless	flightless	Trachypithecus auratus	ABC	0	1	0	Ref_1					Ref_117	1	7100		ABC		30	0	0	70	0	0	Ref_1	0	0	0	0
1696.VH0011B	1696	15066	41.0436	6.69289	fecal	FTA	unknown	unknown	captive	unknown	Singapore Zoo	Singapore	Javan langur	Trachypithecus auratus	41026	vh.G9568	G9568			Trachypithecus auratus	flightless	flightless	Trachypithecus auratus	ABC	0	1	0	Ref_1					Ref_117	1	7100		ABC		30	0	0	70	0	0	Ref_1	0	0	0	0
1696.VH0025A	1696	26871	41.3082	6.98004	fecal	FTA	unknown	unknown	captive	unknown	Singapore Zoo	Singapore	Javan langur	Trachypithecus auratus	41026	vh.G5198	G5198			Trachypithecus auratus	flightless	flightless	Trachypithecus auratus	ABC	0	1	0	Ref_1					Ref_117	1	7100		ABC		30	0	0	70	0	0	Ref_1	0	0	0	0
1696.VH0025B	1696	17741	40.3151	6.91345	fecal	FTA	unknown	unknown	captive	unknown	Singapore Zoo	Singapore	Javan langur	Trachypithecus auratus	41026	vh.G5198	G5198			Trachypithecus auratus	flightless	flightless	Trachypithecus auratus	ABC	0	1	0	Ref_1					Ref_117	1	7100		ABC		30	0	0	70	0	0	Ref_1	0	0	0	0
1696.VH0026A	1696	12819	41.2756	6.8233	fecal	FTA	unknown	unknown	captive	unknown	Singapore Zoo	Singapore	Javan langur	Trachypithecus auratus	41026	vh.G5210	G5210			Trachypithecus auratus	flightless	flightless	Trachypithecus auratus	ABC	0	1	0	Ref_1					Ref_117	1	7100		ABC		30	0	0	70	0	0	Ref_1	0	0	0	0
1696.VH0026B	1696	16543	39.4043	6.85153	fecal	FTA	unknown	unknown	captive	unknown	Singapore Zoo	Singapore	Javan langur	Trachypithecus auratus	41026	vh.G5210	G5210			Trachypithecus auratus	flightless	flightless	Trachypithecus auratus	ABC	0	1	0	Ref_1					Ref_117	1	7100		ABC		30	0	0	70	0	0	Ref_1	0	0	0	0
1696.VH0027A	1696	19021	39.1264	6.72174	fecal	FTA	unknown	unknown	captive	unknown	Singapore Zoo	Singapore	Javan langur	Trachypithecus auratus	41026	vh.G11210	G11210			Trachypithecus auratus	flightless	flightless	Trachypithecus auratus	ABC	0	1	0	Ref_1					Ref_117	1	7100		ABC		30	0	0	70	0	0	Ref_1	0	0	0	0
1696.VH0027B	1696	20989	40.2683	6.58982	fecal	FTA	unknown	unknown	captive	unknown	Singapore Zoo	Singapore	Javan langur	Trachypithecus auratus	41026	vh.G11210	G11210			Trachypithecus auratus	flightless	flightless	Trachypithecus auratus	ABC	0	1	0	Ref_1					Ref_117	1	7100		ABC		30	0	0	70	0	0	Ref_1	0	0	0	0
1696.VH0038A	1696	20188	35.4137	6.4415	fecal	FTA	unknown	unknown	captive	unknown	Singapore Zoo	Singapore	Javan langur	Trachypithecus auratus	41030	vh.VH0038A	VH0038A			Trachypithecus auratus	flightless	flightless	Trachypithecus auratus	ABC	0	1	0	Ref_1					Ref_117	1	7100		ABC		30	0	0	70	0	0	Ref_1	0	0	0	0
1696.VH0038B	1696	18367	35.0543	6.40155	fecal	FTA	unknown	unknown	captive	unknown	Singapore Zoo	Singapore	Javan langur	Trachypithecus auratus	41030	vh.VH0038B	VH0038B			Trachypithecus auratus	flightless	flightless	Trachypithecus auratus	ABC	0	1	0	Ref_1					Ref_117	1	7100		ABC		30	0	0	70	0	0	Ref_1	0	0	0	0
1696.VH0001A	1696	27797	35.2581	6.5424	fecal	FTA	unknown	unknown	captive	unknown	Singapore Zoo	Singapore	mantled guereza	Colobus guereza	41025	vh.VH0001A	VH0001A			Colobus guereza	flightless	flightless	Colobus guereza	ABC	0	1	0	Ref_1					Ref_117	1	10600		ABC		30	0	0	70	0	0	Ref_1	0	0	0	0
1696.VH0001B	1696	21354	33.1463	6.4374	fecal	FTA	unknown	unknown	captive	unknown	Singapore Zoo	Singapore	mantled guereza	Colobus guereza	41025	vh.0105.2DB4	0105-2DB4			Colobus guereza	flightless	flightless	Colobus guereza	ABC	0	1	0	Ref_1					Ref_117	1	10600		ABC		30	0	0	70	0	0	Ref_1	0	0	0	0
1696.VH0039A	1696	18458	43.3301	6.43305	fecal	FTA	unknown	unknown	captive	unknown	Singapore Zoo	Singapore	mantled guereza	Colobus guereza	41030	vh.VH0039A	VH0039A			Colobus guereza	flightless	flightless	Colobus guereza	ABC	0	1	0	Ref_1					Ref_117	1	10600		ABC		30	0	0	70	0	0	Ref_1	0	0	0	0
1696.VH0039B	1696	22673	34.4661	5.39476	fecal	FTA	unknown	unknown	captive	unknown	Singapore Zoo	Singapore	mantled guereza	Colobus guereza	41030	vh.VH0039B	VH0039B			Colobus guereza	flightless	flightless	Colobus guereza	ABC	0	1	0	Ref_1					Ref_117	1	10600		ABC		30	0	0	70	0	0	Ref_1	0	0	0	0
1696.VH0012A	1696	14501	39.3522	6.21922	fecal	FTA	unknown	unknown	captive	unknown	Singapore Zoo	Singapore	proboscis monkey	Nasalis larvatus	41026	vh.G9964	G9964			Nasalis larvatus	flightless	flightless	Nasalis larvatus	ABC	0	1	0	Ref_1					Ref_117	1	9000		ABC		20	0	0	80	0	0	Ref_1	0	0	0	0
1696.VH0012B	1696	18115	42.1209	6.30399	fecal	FTA	unknown	unknown	captive	unknown	Singapore Zoo	Singapore	proboscis monkey	Nasalis larvatus	41026	vh.G9964	G9964			Nasalis larvatus	flightless	flightless	Nasalis larvatus	ABC	0	1	0	Ref_1					Ref_117	1	9000		ABC		20	0	0	80	0	0	Ref_1	0	0	0	0
1696.VH0013A	1696	21379	39.5759	6.21389	fecal	FTA	unknown	unknown	captive	unknown	Singapore Zoo	Singapore	proboscis monkey	Nasalis larvatus	41026	vh.G11600	G11600			Nasalis larvatus	flightless	flightless	Nasalis larvatus	ABC	0	1	0	Ref_1					Ref_117	1	9000		ABC		20	0	0	80	0	0	Ref_1	0	0	0	0
1696.VH0013B	1696	22110	38.8044	6.07993	fecal	FTA	unknown	unknown	captive	unknown	Singapore Zoo	Singapore	proboscis monkey	Nasalis larvatus	41026	vh.G11600	G11600			Nasalis larvatus	flightless	flightless	Nasalis larvatus	ABC	0	1	0	Ref_1					Ref_117	1	9000		ABC		20	0	0	80	0	0	Ref_1	0	0	0	0
1696.VH0014A	1696	14380	30.7952	6.21219	fecal	FTA	unknown	unknown	captive	unknown	Singapore Zoo	Singapore	proboscis monkey	Nasalis larvatus	41026	vh.G10745	G10745			Nasalis larvatus	flightless	flightless	Nasalis larvatus	ABC	0	1	0	Ref_1					Ref_117	1	9000		ABC		20	0	0	80	0	0	Ref_1	0	0	0	0
1696.VH0014B	1696	18911	30.94	6.05175	fecal	FTA	unknown	unknown	captive	unknown	Singapore Zoo	Singapore	proboscis monkey	Nasalis larvatus	41026	vh.G10745	G10745			Nasalis larvatus	flightless	flightless	Nasalis larvatus	ABC	0	1	0	Ref_1					Ref_117	1	9000		ABC		20	0	0	80	0	0	Ref_1	0	0	0	0
1696.VH0015A	1696	23587	29.8554	6.10897	fecal	FTA	unknown	unknown	captive	unknown	Singapore Zoo	Singapore	proboscis monkey	Nasalis larvatus	41026	vh.G11887	G11887			Nasalis larvatus	flightless	flightless	Nasalis larvatus	ABC	0	1	0	Ref_1					Ref_117	1	9000		ABC		20	0	0	80	0	0	Ref_1	0	0	0	0
1696.VH0015B	1696	26825	30.7732	6.13839	fecal	FTA	unknown	unknown	captive	unknown	Singapore Zoo	Singapore	proboscis monkey	Nasalis larvatus	41026	vh.G11887	G11887			Nasalis larvatus	flightless	flightless	Nasalis larvatus	ABC	0	1	0	Ref_1					Ref_117	1	9000		ABC		20	0	0	80	0	0	Ref_1	0	0	0	0
1696.VH0016A	1696	26009	32.895	6.07315	fecal	FTA	unknown	unknown	captive	unknown	Singapore Zoo	Singapore	proboscis monkey	Nasalis larvatus	41026	vh.G10204	G10204			Nasalis larvatus	flightless	flightless	Nasalis larvatus	ABC	0	1	0	Ref_1					Ref_117	1	9000		ABC		20	0	0	80	0	0	Ref_1	0	0	0	0
1696.VH0016B	1696	28050	31.233	6.01503	fecal	FTA	unknown	unknown	captive	unknown	Singapore Zoo	Singapore	proboscis monkey	Nasalis larvatus	41026	vh.G10204	G10204			Nasalis larvatus	flightless	flightless	Nasalis larvatus	ABC	0	1	0	Ref_1					Ref_117	1	9000		ABC		20	0	0	80	0	0	Ref_1	0	0	0	0
1696.VH0017A	1696	32421	29.6703	6.18263	fecal	FTA	unknown	unknown	captive	unknown	Singapore Zoo	Singapore	proboscis monkey	Nasalis larvatus	41026	vh.G9965	G9965			Nasalis larvatus	flightless	flightless	Nasalis larvatus	ABC	0	1	0	Ref_1					Ref_117	1	9000		ABC		20	0	0	80	0	0	Ref_1	0	0	0	0
1696.VH0017B	1696	41295	30.4479	5.96811	fecal	FTA	unknown	unknown	captive	unknown	Singapore Zoo	Singapore	proboscis monkey	Nasalis larvatus	41026	vh.G9965	G9965			Nasalis larvatus	flightless	flightless	Nasalis larvatus	ABC	0	1	0	Ref_1					Ref_117	1	9000		ABC		20	0	0	80	0	0	Ref_1	0	0	0	0
1696.VH0028A	1696	11780	31.6789	5.9727	fecal	FTA	unknown	unknown	captive	unknown	Singapore Zoo	Singapore	proboscis monkey	Nasalis larvatus	41029	vh.VH0028A	VH0028A			Nasalis larvatus	flightless	flightless	Nasalis larvatus	ABC	0	1	0	Ref_1					Ref_117	1	9000		ABC		20	0	0	80	0	0	Ref_1	0	0	0	0
1696.VH0028B	1696	19179	40.8667	6.48295	fecal	FTA	unknown	unknown	captive	unknown	Singapore Zoo	Singapore	proboscis monkey	Nasalis larvatus	41029	vh.VH0028B	VH0028B			Nasalis larvatus	flightless	flightless	Nasalis larvatus	ABC	0	1	0	Ref_1					Ref_117	1	9000		ABC		20	0	0	80	0	0	Ref_1	0	0	0	0
1696.VH0029A	1696	26310	23.9201	5.51639	fecal	FTA	unknown	unknown	captive	unknown	Singapore Zoo	Singapore	proboscis monkey	Nasalis larvatus	41029	vh.VH0029A	VH0029A			Nasalis larvatus	flightless	flightless	Nasalis larvatus	ABC	0	1	0	Ref_1					Ref_117	1	9000		ABC		20	0	0	80	0	0	Ref_1	0	0	0	0
1696.VH0029B	1696	13084	26.7551	5.55298	fecal	FTA	unknown	unknown	captive	unknown	Singapore Zoo	Singapore	proboscis monkey	Nasalis larvatus	41029	vh.VH0029B	VH0029B			Nasalis larvatus	flightless	flightless	Nasalis larvatus	ABC	0	1	0	Ref_1					Ref_117	1	9000		ABC		20	0	0	80	0	0	Ref_1	0	0	0	0
1696.VH0030A	1696	15438	32.4868	6.28539	fecal	FTA	unknown	unknown	captive	unknown	Singapore Zoo	Singapore	proboscis monkey	Nasalis larvatus	41029	vh.VH0030A	VH0030A			Nasalis larvatus	flightless	flightless	Nasalis larvatus	ABC	0	1	0	Ref_1					Ref_117	1	9000		ABC		20	0	0	80	0	0	Ref_1	0	0	0	0
1696.VH0030B	1696	19130	39.2419	6.24799	fecal	FTA	unknown	unknown	captive	unknown	Singapore Zoo	Singapore	proboscis monkey	Nasalis larvatus	41029	vh.VH0030B	VH0030B			Nasalis larvatus	flightless	flightless	Nasalis larvatus	ABC	0	1	0	Ref_1					Ref_117	1	9000		ABC		20	0	0	80	0	0	Ref_1	0	0	0	0
1696.VH0031A	1696	18733	22.9868	5.17366	fecal	FTA	unknown	unknown	captive	unknown	Singapore Zoo	Singapore	proboscis monkey	Nasalis larvatus	41029	vh.VH0031A	VH0031A			Nasalis larvatus	flightless	flightless	Nasalis larvatus	ABC	0	1	0	Ref_1					Ref_117	1	9000		ABC		20	0	0	80	0	0	Ref_1	0	0	0	0
1696.VH0031B	1696	20184	22.5072	5.29046	fecal	FTA	unknown	unknown	captive	unknown	Singapore Zoo	Singapore	proboscis monkey	Nasalis larvatus	41029	vh.VH0031B	VH0031B			Nasalis larvatus	flightless	flightless	Nasalis larvatus	ABC	0	1	0	Ref_1					Ref_117	1	9000		ABC		20	0	0	80	0	0	Ref_1	0	0	0	0
1696.VH0032A	1696	19351	20.3752	5.40646	fecal	FTA	unknown	unknown	captive	unknown	Singapore Zoo	Singapore	proboscis monkey	Nasalis larvatus	41029	vh.VH0032A	VH0032A			Nasalis larvatus	flightless	flightless	Nasalis larvatus	ABC	0	1	0	Ref_1					Ref_117	1	9000		ABC		20	0	0	80	0	0	Ref_1	0	0	0	0
1696.VH0032B	1696	21331	20.359	5.41113	fecal	FTA	unknown	unknown	captive	unknown	Singapore Zoo	Singapore	proboscis monkey	Nasalis larvatus	41029	vh.VH0032B	VH0032B			Nasalis larvatus	flightless	flightless	Nasalis larvatus	ABC	0	1	0	Ref_1					Ref_117	1	9000		ABC		20	0	0	80	0	0	Ref_1	0	0	0	0
1696.VH0033A	1696	21956	19.6754	5.11515	fecal	FTA	unknown	unknown	captive	unknown	Singapore Zoo	Singapore	proboscis monkey	Nasalis larvatus	41029	vh.VH0033A	VH0033A			Nasalis larvatus	flightless	flightless	Nasalis larvatus	ABC	0	1	0	Ref_1					Ref_117	1	9000		ABC		20	0	0	80	0	0	Ref_1	0	0	0	0
1696.VH0033B	1696	21047	19.4742	5.18217	fecal	FTA	unknown	unknown	captive	unknown	Singapore Zoo	Singapore	proboscis monkey	Nasalis larvatus	41029	vh.VH0033B	VH0033B			Nasalis larvatus	flightless	flightless	Nasalis larvatus	ABC	0	1	0	Ref_1					Ref_117	1	9000		ABC		20	0	0	80	0	0	Ref_1	0	0	0	0
1696.VH0034A	1696	22023	35.1357	6.12393	fecal	FTA	unknown	unknown	captive	unknown	Singapore Zoo	Singapore	proboscis monkey	Nasalis larvatus	41029	vh.VH0034A	VH0034A			Nasalis larvatus	flightless	flightless	Nasalis larvatus	ABC	0	1	0	Ref_1					Ref_117	1	9000		ABC		20	0	0	80	0	0	Ref_1	0	0	0	0
1696.VH0034B	1696	19835	36.9462	6.33628	fecal	FTA	unknown	unknown	captive	unknown	Singapore Zoo	Singapore	proboscis monkey	Nasalis larvatus	41029	vh.VH0034B	VH0034B			Nasalis larvatus	flightless	flightless	Nasalis larvatus	ABC	0	1	0	Ref_1					Ref_117	1	9000		ABC		20	0	0	80	0	0	Ref_1	0	0	0	0
1696.VH0035A	1696	21238	26.8634	5.85699	fecal	FTA	unknown	unknown	captive	unknown	Singapore Zoo	Singapore	proboscis monkey	Nasalis larvatus	41030	vh.G109792	G109792			Nasalis larvatus	flightless	flightless	Nasalis larvatus	ABC	0	1	0	Ref_1					Ref_117	1	9000		ABC		20	0	0	80	0	0	Ref_1	0	0	0	0
1696.VH0035B	1696	20839	26.8485	5.83396	fecal	FTA	unknown	unknown	captive	unknown	Singapore Zoo	Singapore	proboscis monkey	Nasalis larvatus	41030	vh.G109792	G109792			Nasalis larvatus	flightless	flightless	Nasalis larvatus	ABC	0	1	0	Ref_1					Ref_117	1	9000		ABC		20	0	0	80	0	0	Ref_1	0	0	0	0
1696.VH0036A	1696	18316	27.5664	5.78348	fecal	FTA	unknown	unknown	captive	unknown	Singapore Zoo	Singapore	proboscis monkey	Nasalis larvatus	41030	vh.G726	G726			Nasalis larvatus	flightless	flightless	Nasalis larvatus	ABC	0	1	0	Ref_1					Ref_117	1	9000		ABC		20	0	0	80	0	0	Ref_1	0	0	0	0
1696.VH0036B	1696	23453	26.6666	5.5156	fecal	FTA	unknown	unknown	captive	unknown	Singapore Zoo	Singapore	proboscis monkey	Nasalis larvatus	41030	vh.G726	G726			Nasalis larvatus	flightless	flightless	Nasalis larvatus	ABC	0	1	0	Ref_1					Ref_117	1	9000		ABC		20	0	0	80	0	0	Ref_1	0	0	0	0
1696.VH0037A	1696	30616	30.1177	5.91446	fecal	FTA	unknown	unknown	captive	unknown	Singapore Zoo	Singapore	proboscis monkey	Nasalis larvatus	41030	vh.G11332	G11332			Nasalis larvatus	flightless	flightless	Nasalis larvatus	ABC	0	1	0	Ref_1					Ref_117	1	9000		ABC		20	0	0	80	0	0	Ref_1	0	0	0	0
1696.VH0037B	1696	20859	28.973	5.90869	fecal	FTA	unknown	unknown	captive	unknown	Singapore Zoo	Singapore	proboscis monkey	Nasalis larvatus	41030	vh.G11332	G11332			Nasalis larvatus	flightless	flightless	Nasalis larvatus	ABC	0	1	0	Ref_1					Ref_117	1	9000		ABC		20	0	0	80	0	0	Ref_1	0	0	0	0
1696.VH0018A	1696	11140	34.4148	5.98605	fecal	FTA	unknown	unknown	captive	unknown	Singapore Zoo	Singapore	purple-faced leaf monkey	Trachypithecus vetulus	41026	vh.G10784	G10784			Trachypithecus vetulus	flightless	flightless	Trachypithecus vetulus	ABC	0	1	0	Ref_1					Ref_117	1	8830		ABC		30	0	0	70	0	0	Ref_1	0	0	0	0
1696.VH0018B	1696	17640	34.993	5.96424	fecal	FTA	unknown	unknown	captive	unknown	Singapore Zoo	Singapore	purple-faced leaf monkey	Trachypithecus vetulus	41026	vh.G10784	G10784			Trachypithecus vetulus	flightless	flightless	Trachypithecus vetulus	ABC	0	1	0	Ref_1					Ref_117	1	8830		ABC		30	0	0	70	0	0	Ref_1	0	0	0	0
1696.VH0019A	1696	13044	34.2296	6.63987	fecal	FTA	unknown	unknown	captive	unknown	Singapore Zoo	Singapore	purple-faced leaf monkey	Trachypithecus vetulus	41026	vh.G10998	G10998			Trachypithecus vetulus	flightless	flightless	Trachypithecus vetulus	ABC	0	1	0	Ref_1					Ref_117	1	8830		ABC		30	0	0	70	0	0	Ref_1	0	0	0	0
1696.VH0020A	1696	18661	36.1394	6.3367	fecal	FTA	unknown	unknown	captive	unknown	Singapore Zoo	Singapore	purple-faced leaf monkey	Trachypithecus vetulus	41026	vh.G11411	G11411			Trachypithecus vetulus	flightless	flightless	Trachypithecus vetulus	ABC	0	1	0	Ref_1					Ref_117	1	8830		ABC		30	0	0	70	0	0	Ref_1	0	0	0	0
1696.VH0020B	1696	21675	34.6646	6.3121	fecal	FTA	unknown	unknown	captive	unknown	Singapore Zoo	Singapore	purple-faced leaf monkey	Trachypithecus vetulus	41026	vh.G11411	G11411			Trachypithecus vetulus	flightless	flightless	Trachypithecus vetulus	ABC	0	1	0	Ref_1					Ref_117	1	8830		ABC		30	0	0	70	0	0	Ref_1	0	0	0	0
1696.VH0002A	1696	16962	27.9415	6.5505	fecal	FTA	unknown	unknown	captive	unknown	Singapore Zoo	Singapore	Red shanked Douc Langur	Pygathrix nemaeus nemaeus	41026	vh.G10770	G10770			Pygathrix nemaeus nemaeus	flightless	flightless	Pygathrix nemaeus nemaeus	ABC	0	1	0	Ref_1					Ref_117	1	8310		ABC		20	0	0	80	0	0	Ref_1	0	0	0	0
1696.VH0002B	1696	13612	30.9143	6.77168	fecal	FTA	unknown	unknown	captive	unknown	Singapore Zoo	Singapore	Red shanked Douc Langur	Pygathrix nemaeus nemaeus	41026	vh.G10770	G10770			Pygathrix nemaeus nemaeus	flightless	flightless	Pygathrix nemaeus nemaeus	ABC	0	1	0	Ref_1					Ref_117	1	8310		ABC		20	0	0	80	0	0	Ref_1	0	0	0	0
1696.VH0003A	1696	16838	28.5413	6.5151	fecal	FTA	unknown	unknown	captive	unknown	Singapore Zoo	Singapore	Red shanked Douc Langur	Pygathrix nemaeus nemaeus	41026	vh.G12385	G12385			Pygathrix nemaeus nemaeus	flightless	flightless	Pygathrix nemaeus nemaeus	ABC	0	1	0	Ref_1					Ref_117	1	8310		ABC		20	0	0	80	0	0	Ref_1	0	0	0	0
1696.VH0003B	1696	17916	28.9744	6.46449	fecal	FTA	unknown	unknown	captive	unknown	Singapore Zoo	Singapore	Red shanked Douc Langur	Pygathrix nemaeus nemaeus	41026	vh.G12385	G12385			Pygathrix nemaeus nemaeus	flightless	flightless	Pygathrix nemaeus nemaeus	ABC	0	1	0	Ref_1					Ref_117	1	8310		ABC		20	0	0	80	0	0	Ref_1	0	0	0	0
1696.VH0008A	1696	21268	29.7752	6.13231	fecal	FTA	unknown	unknown	captive	unknown	Singapore Zoo	Singapore	Red shanked Douc Langur	Pygathrix nemaeus nemaeus	41026	vh.G7516	G7516			Pygathrix nemaeus nemaeus	flightless	flightless	Pygathrix nemaeus nemaeus	ABC	0	1	0	Ref_1					Ref_117	1	8310		ABC		20	0	0	80	0	0	Ref_1	0	0	0	0
1696.VH0008B	1696	21832	28.6361	6.18097	fecal	FTA	unknown	unknown	captive	unknown	Singapore Zoo	Singapore	Red shanked Douc Langur	Pygathrix nemaeus nemaeus	41026	vh.G7516	G7516			Pygathrix nemaeus nemaeus	flightless	flightless	Pygathrix nemaeus nemaeus	ABC	0	1	0	Ref_1					Ref_117	1	8310		ABC		20	0	0	80	0	0	Ref_1	0	0	0	0
1696.VH0021A	1696	19138	27.5448	6.04992	fecal	FTA	unknown	unknown	captive	unknown	Singapore Zoo	Singapore	Red shanked douc langur	Pygathrix nemaeus nemaeus	41026	vh.G8801	G8801			Pygathrix nemaeus nemaeus	flightless	flightless	Pygathrix nemaeus nemaeus	ABC	0	1	0	Ref_1					Ref_117	1	8310		ABC		20	0	0	80	0	0	Ref_1	0	0	0	0
1696.VH0021B	1696	18675	29.1696	5.92423	fecal	FTA	unknown	unknown	captive	unknown	Singapore Zoo	Singapore	Red shanked douc langur	Pygathrix nemaeus nemaeus	41026	vh.G8801	G8801			Pygathrix nemaeus nemaeus	flightless	flightless	Pygathrix nemaeus nemaeus	ABC	0	1	0	Ref_1					Ref_117	1	8310		ABC		20	0	0	80	0	0	Ref_1	0	0	0	0
1696.VH0022A	1696	16906	26.818	6.05463	fecal	FTA	unknown	unknown	captive	unknown	Singapore Zoo	Singapore	Red shanked Douc Langur	Pygathrix nemaeus nemaeus	41026	vh.G7545	G7545			Pygathrix nemaeus nemaeus	flightless	flightless	Pygathrix nemaeus nemaeus	ABC	0	1	0	Ref_1					Ref_117	1	8310		ABC		20	0	0	80	0	0	Ref_1	0	0	0	0
1696.VH0022B	1696	24459	26.971	6.10774	fecal	FTA	unknown	unknown	captive	unknown	Singapore Zoo	Singapore	Red shanked Douc Langur	Pygathrix nemaeus nemaeus	41026	vh.G7545	G7545			Pygathrix nemaeus nemaeus	flightless	flightless	Pygathrix nemaeus nemaeus	ABC	0	1	0	Ref_1					Ref_117	1	8310		ABC		20	0	0	80	0	0	Ref_1	0	0	0	0
1696.VH0023A	1696	19376	33.233	6.44746	fecal	FTA	unknown	unknown	captive	unknown	Singapore Zoo	Singapore	Red shanked Douc Langur	Pygathrix nemaeus nemaeus	41026	vh.G10883	G10883			Pygathrix nemaeus nemaeus	flightless	flightless	Pygathrix nemaeus nemaeus	ABC	0	1	0	Ref_1					Ref_117	1	8310		ABC		20	0	0	80	0	0	Ref_1	0	0	0	0
1696.VH0023B	1696	21631	33.342	6.44449	fecal	FTA	unknown	unknown	captive	unknown	Singapore Zoo	Singapore	Red shanked Douc Langur	Pygathrix nemaeus nemaeus	41026	vh.G10883	G10883			Pygathrix nemaeus nemaeus	flightless	flightless	Pygathrix nemaeus nemaeus	ABC	0	1	0	Ref_1					Ref_117	1	8310		ABC		20	0	0	80	0	0	Ref_1	0	0	0	0
1696.VH0024A	1696	17290	34.1811	6.45585	fecal	FTA	unknown	unknown	captive	unknown	Singapore Zoo	Singapore	Red shanked Douc Langur	Pygathrix nemaeus nemaeus	41026	vh.G10704	G10704			Pygathrix nemaeus nemaeus	flightless	flightless	Pygathrix nemaeus nemaeus	ABC	0	1	0	Ref_1					Ref_117	1	8310		ABC		20	0	0	80	0	0	Ref_1	0	0	0	0
1696.VH0024B	1696	17728	35.0889	6.42462	fecal	FTA	unknown	unknown	captive	unknown	Singapore Zoo	Singapore	Red shanked Douc Langur	Pygathrix nemaeus nemaeus	41026	vh.G10704	G10704			Pygathrix nemaeus nemaeus	flightless	flightless	Pygathrix nemaeus nemaeus	ABC	0	1	0	Ref_1					Ref_117	1	8310		ABC		20	0	0	80	0	0	Ref_1	0	0	0	0
1696.VH0040A	1696	16224	41.0965	6.19267	fecal	FTA	unknown	unknown	captive	unknown	Singapore Zoo	Singapore	Red shanked Douc Langur	Pygathrix nemaeus nemaeus	41030	vh.VH0040A	VH0040A			Pygathrix nemaeus nemaeus	flightless	flightless	Pygathrix nemaeus nemaeus	ABC	0	1	0	Ref_1					Ref_117	1	8310		ABC		20	0	0	80	0	0	Ref_1	0	0	0	0
1696.VH0040B	1696	26529	36.7367	6.07464	fecal	FTA	unknown	unknown	captive	unknown	Singapore Zoo	Singapore	Red shanked Douc Langur	Pygathrix nemaeus nemaeus	41030	vh.VH0040B	VH0040B			Pygathrix nemaeus nemaeus	flightless	flightless	Pygathrix nemaeus nemaeus	ABC	0	1	0	Ref_1					Ref_117	1	8310		ABC		20	0	0	80	0	0	Ref_1	0	0	0	0
1696.CT0019.1	1696	18330	37.9891	6.56586	fecal	FTA	unknown	unknown	captive	unknown	Panxi life Rescue Center	China	Sichuan snub-nosed monkey	Rhinopithecus roxellana	41038	vh.C006	C006			Rhinopithecus roxellana	flightless	flightless	Rhinopithecus roxellana	ABC	0	1	0	Ref_1					Ref_58	1	13456.8		ABC		10	0	0	80	0	10	Ref_67	0	0	0	0
1696.CT0019.2	1696	18578	35.6214	6.5471	fecal	FTA	unknown	unknown	captive	unknown	Panxi life Rescue Center	China	Sichuan snub-nosed monkey	Rhinopithecus roxellana	41038	vh.C006	C006			Rhinopithecus roxellana	flightless	flightless	Rhinopithecus roxellana	ABC	0	1	0	Ref_1					Ref_58	1	13456.8		ABC		10	0	0	80	0	10	Ref_67	0	0	0	0
1696.CT0020.1	1696	17707	25.6771	5.86622	fecal	FTA	unknown	unknown	captive	unknown	Panxi life Rescue Center	China	Sichuan snub-nosed monkey	Rhinopithecus roxellana	41038	vh.C005	C005			Rhinopithecus roxellana	flightless	flightless	Rhinopithecus roxellana	ABC	0	1	0	Ref_1					Ref_58	1	13456.8		ABC		10	0	0	80	0	10	Ref_67	0	0	0	0
1696.CT0020.2	1696	16215	25.3499	5.81407	fecal	FTA	unknown	unknown	captive	unknown	Panxi life Rescue Center	China	Sichuan snub-nosed monkey	Rhinopithecus roxellana	41038	vh.C005	C005			Rhinopithecus roxellana	flightless	flightless	Rhinopithecus roxellana	ABC	0	1	0	Ref_1					Ref_58	1	13456.8		ABC		10	0	0	80	0	10	Ref_67	0	0	0	0
1696.CT0021.1	1696	18824	31.1831	6.34917	fecal	FTA	unknown	unknown	captive	unknown	Panxi life Rescue Center	China	Sichuan snub-nosed monkey	Rhinopithecus roxellana	41038	vh.C004	C004			Rhinopithecus roxellana	flightless	flightless	Rhinopithecus roxellana	ABC	0	1	0	Ref_1					Ref_58	1	13456.8		ABC		10	0	0	80	0	10	Ref_67	0	0	0	0
1696.CT0021.2	1696	21826	31.6077	6.15531	fecal	FTA	unknown	unknown	captive	unknown	Panxi life Rescue Center	China	Sichuan snub-nosed monkey	Rhinopithecus roxellana	41038	vh.C004	C004			Rhinopithecus roxellana	flightless	flightless	Rhinopithecus roxellana	ABC	0	1	0	Ref_1					Ref_58	1	13456.8		ABC		10	0	0	80	0	10	Ref_67	0	0	0	0
1696.FTA.A.0	1696	24172	29.7649	5.24927	fecal	FTA	unknown	unknown	captive	unknown	Columbian Park Zoo	United States of America	Spider monkey	Ateles geoffroyi	41215	vh.FTA.A.0	FTA-A-0			Ateles geoffroyi	flightless	flightless	Ateles geoffroyi	ABC	0	1	0	Ref_1					Ref_117	1	5284.94		ABC		60	10	0	10	0	10	Ref_1	0	0	0	10
1696.FTA.A.12	1696	20438	30.7185	5.54337	fecal	FTA	unknown	unknown	captive	unknown	Columbian Park Zoo	United States of America	Spider monkey	Ateles geoffroyi	41215	vh.FTA.A.12	FTA-A-12			Ateles geoffroyi	flightless	flightless	Ateles geoffroyi	ABC	0	1	0	Ref_1					Ref_117	1	5284.94		ABC		60	10	0	10	0	10	Ref_1	0	0	0	10
1696.FTA.A.24a	1696	23610	32.7226	5.94107	fecal	FTA	unknown	unknown	captive	unknown	Columbian Park Zoo	United States of America	Spider monkey	Ateles geoffroyi	41216	vh.FTA.A.24	FTA-A-24			Ateles geoffroyi	flightless	flightless	Ateles geoffroyi	ABC	0	1	0	Ref_1					Ref_117	1	5284.94		ABC		60	10	0	10	0	10	Ref_1	0	0	0	10
1696.FTA.A.24b	1696	31940	28.9971	5.10582	fecal	FTA	unknown	unknown	captive	unknown	Columbian Park Zoo	United States of America	Spider monkey	Ateles geoffroyi	41224	vh.FTA.D.29	FTA-D-29			Ateles geoffroyi	flightless	flightless	Ateles geoffroyi	ABC	0	1	0	Ref_1					Ref_117	1	5284.94		ABC		60	10	0	10	0	10	Ref_1	0	0	0	10
1696.FTA.A.2a	1696	18139	30.2053	5.21594	fecal	FTA	unknown	unknown	captive	unknown	Columbian Park Zoo	United States of America	Spider monkey	Ateles geoffroyi	41215	vh.FTA.A.2	FTA-A-2			Ateles geoffroyi	flightless	flightless	Ateles geoffroyi	ABC	0	1	0	Ref_1					Ref_117	1	5284.94		ABC		60	10	0	10	0	10	Ref_1	0	0	0	10
1696.FTA.A.2b	1696	23723	30.7086	5.40991	fecal	FTA	unknown	unknown	captive	unknown	Columbian Park Zoo	United States of America	Spider monkey	Ateles geoffroyi	41220	vh.FTA.D.25	FTA-D-25			Ateles geoffroyi	flightless	flightless	Ateles geoffroyi	ABC	0	1	0	Ref_1					Ref_117	1	5284.94		ABC		60	10	0	10	0	10	Ref_1	0	0	0	10
1696.FTA.B.0	1696	21444	28.3062	5.26132	fecal	FTA	unknown	unknown	captive	unknown	Columbian Park Zoo	United States of America	Spider monkey	Ateles geoffroyi	41215	vh.FTA.B.0	FTA-B-0			Ateles geoffroyi	flightless	flightless	Ateles geoffroyi	ABC	0	1	0	Ref_1					Ref_117	1	5284.94		ABC		60	10	0	10	0	10	Ref_1	0	0	0	10
1696.FTA.B.12	1696	24806	28.9879	5.38427	fecal	FTA	unknown	unknown	captive	unknown	Columbian Park Zoo	United States of America	Spider monkey	Ateles geoffroyi	41215	vh.FTA.B.12	FTA-B-12			Ateles geoffroyi	flightless	flightless	Ateles geoffroyi	ABC	0	1	0	Ref_1					Ref_117	1	5284.94		ABC		60	10	0	10	0	10	Ref_1	0	0	0	10
1696.FTA.B.24	1696	19024	29.2669	5.36334	fecal	FTA	unknown	unknown	captive	unknown	Columbian Park Zoo	United States of America	Spider monkey	Ateles geoffroyi	41217	vh.FTA.B.24	FTA-B-24			Ateles geoffroyi	flightless	flightless	Ateles geoffroyi	ABC	0	1	0	Ref_1					Ref_117	1	5284.94		ABC		60	10	0	10	0	10	Ref_1	0	0	0	10
1696.FTA.B.2a	1696	37386	31.1502	5.68506	fecal	FTA	unknown	unknown	captive	unknown	Columbian Park Zoo	United States of America	Spider monkey	Ateles geoffroyi	41215	vh.FTA.B.2	FTA-B-2			Ateles geoffroyi	flightless	flightless	Ateles geoffroyi	ABC	0	1	0	Ref_1					Ref_117	1	5284.94		ABC		60	10	0	10	0	10	Ref_1	0	0	0	10
1696.FTA.B.2b	1696	30741	36.915	6.00078	fecal	FTA	unknown	unknown	captive	unknown	Columbian Park Zoo	United States of America	Spider monkey	Ateles geoffroyi	41221	vh.FTA.D.26	FTA-D-26			Ateles geoffroyi	flightless	flightless	Ateles geoffroyi	ABC	0	1	0	Ref_1					Ref_117	1	5284.94		ABC		60	10	0	10	0	10	Ref_1	0	0	0	10
1696.FTA.C.0	1696	39802	30.8329	5.46712	fecal	FTA	unknown	unknown	captive	unknown	Columbian Park Zoo	United States of America	Spider monkey	Ateles geoffroyi	41215	vh.FTA.C.0	FTA-C-0			Ateles geoffroyi	flightless	flightless	Ateles geoffroyi	ABC	0	1	0	Ref_1					Ref_117	1	5284.94		ABC		60	10	0	10	0	10	Ref_1	0	0	0	10
1696.FTA.C.12a	1696	21153	30.9847	5.731	fecal	FTA	unknown	unknown	captive	unknown	Columbian Park Zoo	United States of America	Spider monkey	Ateles geoffroyi	41215	vh.FTA.C.12	FTA-C-12			Ateles geoffroyi	flightless	flightless	Ateles geoffroyi	ABC	0	1	0	Ref_1					Ref_117	1	5284.94		ABC		60	10	0	10	0	10	Ref_1	0	0	0	10
1696.FTA.C.12b	1696	23203	31.2511	5.31437	fecal	FTA	unknown	unknown	captive	unknown	Columbian Park Zoo	United States of America	Spider monkey	Ateles geoffroyi	41222	vh.FTA.D.27	FTA-D-27			Ateles geoffroyi	flightless	flightless	Ateles geoffroyi	ABC	0	1	0	Ref_1					Ref_117	1	5284.94		ABC		60	10	0	10	0	10	Ref_1	0	0	0	10
1696.FTA.C.2	1696	11045	29.5955	5.37803	fecal	FTA	unknown	unknown	captive	unknown	Columbian Park Zoo	United States of America	Spider monkey	Ateles geoffroyi	41215	vh.FTA.C.2	FTA-C-2			Ateles geoffroyi	flightless	flightless	Ateles geoffroyi	ABC	0	1	0	Ref_1					Ref_117	1	5284.94		ABC		60	10	0	10	0	10	Ref_1	0	0	0	10
1696.FTA.C.24	1696	18938	30.018	5.57937	fecal	FTA	unknown	unknown	captive	unknown	Columbian Park Zoo	United States of America	Spider monkey	Ateles geoffroyi	41218	vh.FTA.C.24	FTA-C-24			Ateles geoffroyi	flightless	flightless	Ateles geoffroyi	ABC	0	1	0	Ref_1					Ref_117	1	5284.94		ABC		60	10	0	10	0	10	Ref_1	0	0	0	10
1696.FTA.D.0	1696	19265	27.3914	5.32921	fecal	FTA	unknown	unknown	captive	unknown	Columbian Park Zoo	United States of America	Spider monkey	Ateles geoffroyi	41215	vh.FTA.D.0	FTA-D-0			Ateles geoffroyi	flightless	flightless	Ateles geoffroyi	ABC	0	1	0	Ref_1					Ref_117	1	5284.94		ABC		60	10	0	10	0	10	Ref_1	0	0	0	10
1696.FTA.D.12a	1696	25345	29.8704	5.37934	fecal	FTA	unknown	unknown	captive	unknown	Columbian Park Zoo	United States of America	Spider monkey	Ateles geoffroyi	41215	vh.FTA.D.12	FTA-D-12			Ateles geoffroyi	flightless	flightless	Ateles geoffroyi	ABC	0	1	0	Ref_1					Ref_117	1	5284.94		ABC		60	10	0	10	0	10	Ref_1	0	0	0	10
1696.FTA.D.12b	1696	22087	31.8841	5.68203	fecal	FTA	unknown	unknown	captive	unknown	Columbian Park Zoo	United States of America	Spider monkey	Ateles geoffroyi	41223	vh.FTA.D.28	FTA-D-28			Ateles geoffroyi	flightless	flightless	Ateles geoffroyi	ABC	0	1	0	Ref_1					Ref_117	1	5284.94		ABC		60	10	0	10	0	10	Ref_1	0	0	0	10
1696.FTA.D.2	1696	25388	31.1876	5.50512	fecal	FTA	unknown	unknown	captive	unknown	Columbian Park Zoo	United States of America	Spider monkey	Ateles geoffroyi	41215	vh.FTA.D.2	FTA-D-2			Ateles geoffroyi	flightless	flightless	Ateles geoffroyi	ABC	0	1	0	Ref_1					Ref_117	1	5284.94		ABC		60	10	0	10	0	10	Ref_1	0	0	0	10
1696.FTA.D.24a	1696	15018	28.0429	5.11182	fecal	FTA	unknown	unknown	captive	unknown	Columbian Park Zoo	United States of America	Spider monkey	Ateles geoffroyi	41219	vh.FTA.D.24	FTA-D-24			Ateles geoffroyi	flightless	flightless	Ateles geoffroyi	ABC	0	1	0	Ref_1					Ref_117	1	5284.94		ABC		60	10	0	10	0	10	Ref_1	0	0	0	10
1696.FTA.D.24b	1696	42334	32.823	5.72058	fecal	FTA	unknown	unknown	captive	unknown	Columbian Park Zoo	United States of America	Spider monkey	Ateles geoffroyi	41225	vh.FTA.D.30	FTA-D-30			Ateles geoffroyi	flightless	flightless	Ateles geoffroyi	ABC	0	1	0	Ref_1					Ref_117	1	5284.94		ABC		60	10	0	10	0	10	Ref_1	0	0	0	10
1696.X.A.12	1696	19842	26.1814	5.04969	fecal	none	unknown	unknown	captive	unknown	Columbian Park Zoo	United States of America	Spider monkey	Ateles geoffroyi	41215	vh.X.A.12	X-A-12			Ateles geoffroyi	flightless	flightless	Ateles geoffroyi	ABC	0	1	0	Ref_1					Ref_117	1	5284.94		ABC		60	10	0	10	0	10	Ref_1	0	0	0	10
1696.X.A.2	1696	38325	23.8711	4.61276	fecal	none	unknown	unknown	captive	unknown	Columbian Park Zoo	United States of America	Spider monkey	Ateles geoffroyi	41215	vh.X.A.2	X-A-2			Ateles geoffroyi	flightless	flightless	Ateles geoffroyi	ABC	0	1	0	Ref_1					Ref_117	1	5284.94		ABC		60	10	0	10	0	10	Ref_1	0	0	0	10
1696.X.B.0	1696	27069	23.5204	4.48572	fecal	none	unknown	unknown	captive	unknown	Columbian Park Zoo	United States of America	Spider monkey	Ateles geoffroyi	41215	vh.X.B.0	X-B-0			Ateles geoffroyi	flightless	flightless	Ateles geoffroyi	ABC	0	1	0	Ref_1					Ref_117	1	5284.94		ABC		60	10	0	10	0	10	Ref_1	0	0	0	10
1696.X.B.12	1696	15553	30.2064	5.47736	fecal	none	unknown	unknown	captive	unknown	Columbian Park Zoo	United States of America	Spider monkey	Ateles geoffroyi	41215	vh.X.B.12	X-B-12			Ateles geoffroyi	flightless	flightless	Ateles geoffroyi	ABC	0	1	0	Ref_1					Ref_117	1	5284.94		ABC		60	10	0	10	0	10	Ref_1	0	0	0	10
1696.X.B.2	1696	22217	26.7669	5.00811	fecal	none	unknown	unknown	captive	unknown	Columbian Park Zoo	United States of America	Spider monkey	Ateles geoffroyi	41215	vh.X.B.2	X-B-2			Ateles geoffroyi	flightless	flightless	Ateles geoffroyi	ABC	0	1	0	Ref_1					Ref_117	1	5284.94		ABC		60	10	0	10	0	10	Ref_1	0	0	0	10
1696.X.B.24	1696	20957	24.8215	4.758	fecal	none	unknown	unknown	captive	unknown	Columbian Park Zoo	United States of America	Spider monkey	Ateles geoffroyi	41216	vh.X.B.24	X-B-24			Ateles geoffroyi	flightless	flightless	Ateles geoffroyi	ABC	0	1	0	Ref_1					Ref_117	1	5284.94		ABC		60	10	0	10	0	10	Ref_1	0	0	0	10
1696.X.C.0	1696	19836	23.468	4.51019	fecal	none	unknown	unknown	captive	unknown	Columbian Park Zoo	United States of America	Spider monkey	Ateles geoffroyi	41215	vh.X.C.0	X-C-0			Ateles geoffroyi	flightless	flightless	Ateles geoffroyi	ABC	0	1	0	Ref_1					Ref_117	1	5284.94		ABC		60	10	0	10	0	10	Ref_1	0	0	0	10
1696.X.C.12	1696	26208	25.3982	4.73722	fecal	none	unknown	unknown	captive	unknown	Columbian Park Zoo	United States of America	Spider monkey	Ateles geoffroyi	41215	vh.X.C.12	X-C-12			Ateles geoffroyi	flightless	flightless	Ateles geoffroyi	ABC	0	1	0	Ref_1					Ref_117	1	5284.94		ABC		60	10	0	10	0	10	Ref_1	0	0	0	10
1696.X.C.2	1696	25048	25.5478	4.97805	fecal	none	unknown	unknown	captive	unknown	Columbian Park Zoo	United States of America	Spider monkey	Ateles geoffroyi	41215	vh.X.C.2	X-C-2			Ateles geoffroyi	flightless	flightless	Ateles geoffroyi	ABC	0	1	0	Ref_1					Ref_117	1	5284.94		ABC		60	10	0	10	0	10	Ref_1	0	0	0	10
1696.X.C.24	1696	19885	27.2951	5.07422	fecal	none	unknown	unknown	captive	unknown	Columbian Park Zoo	United States of America	Spider monkey	Ateles geoffroyi	41216	vh.X.C.24	X-C-24			Ateles geoffroyi	flightless	flightless	Ateles geoffroyi	ABC	0	1	0	Ref_1					Ref_117	1	5284.94		ABC		60	10	0	10	0	10	Ref_1	0	0	0	10
1696.X.D.0	1696	15080	27.1358	4.93873	fecal	none	unknown	unknown	captive	unknown	Columbian Park Zoo	United States of America	Spider monkey	Ateles geoffroyi	41215	vh.X.D.0	X-D-0			Ateles geoffroyi	flightless	flightless	Ateles geoffroyi	ABC	0	1	0	Ref_1					Ref_117	1	5284.94		ABC		60	10	0	10	0	10	Ref_1	0	0	0	10
1696.X.D.12	1696	22376	26.2667	4.9444	fecal	none	unknown	unknown	captive	unknown	Columbian Park Zoo	United States of America	Spider monkey	Ateles geoffroyi	41215	vh.X.D.12	X-D-12			Ateles geoffroyi	flightless	flightless	Ateles geoffroyi	ABC	0	1	0	Ref_1					Ref_117	1	5284.94		ABC		60	10	0	10	0	10	Ref_1	0	0	0	10
1696.X.D.2	1696	22673	25.4095	4.81728	fecal	none	unknown	unknown	captive	unknown	Columbian Park Zoo	United States of America	Spider monkey	Ateles geoffroyi	41215	vh.X.D.2	X-D-2			Ateles geoffroyi	flightless	flightless	Ateles geoffroyi	ABC	0	1	0	Ref_1					Ref_117	1	5284.94		ABC		60	10	0	10	0	10	Ref_1	0	0	0	10
1696.X.D.24	1696	30538	26.0051	4.85675	fecal	none	unknown	unknown	captive	unknown	Columbian Park Zoo	United States of America	Spider monkey	Ateles geoffroyi	41216	vh.X.D.24	X-D-24			Ateles geoffroyi	flightless	flightless	Ateles geoffroyi	ABC	0	1	0	Ref_1					Ref_117	1	5284.94		ABC		60	10	0	10	0	10	Ref_1	0	0	0	10
1696.CT0006.2	1696	29631	40.164	7.16052	fecal	FTA	unknown	unknown	wild	unknown		China	Tibetan macaque	Macaca thibetana thibetana	40295	vh.CT0006.2	CT0006-2			Macaca thibetana thibetana	flightless	flightless	Macaca thibetana thibetana	ABC	0	1	0	Ref_1					Ref_117	1	12000		ABC		30	10	0	40	0	20	Ref_1	0	0	0	0
1696.CT0006.3	1696	26846	43.3838	7.29347	fecal	FTA	unknown	unknown	wild	unknown		China	Tibetan macaque	Macaca thibetana thibetana	40295	vh.CT0006.3	CT0006-3			Macaca thibetana thibetana	flightless	flightless	Macaca thibetana thibetana	ABC	0	1	0	Ref_1					Ref_117	1	12000		ABC		30	10	0	40	0	20	Ref_1	0	0	0	0
1696.CT0007.3	1696	22496	35.9422	6.91788	fecal	FTA	unknown	unknown	wild	unknown		China	Tibetan macaque	Macaca thibetana thibetana	40295	vh.CT0007.3	CT0007-3			Macaca thibetana thibetana	flightless	flightless	Macaca thibetana thibetana	ABC	0	1	0	Ref_1					Ref_117	1	12000		ABC		30	10	0	40	0	20	Ref_1	0	0	0	0
1696.CT0007.4	1696	37102	36.2598	6.75373	fecal	FTA	unknown	unknown	wild	unknown		China	Tibetan macaque	Macaca thibetana thibetana	40295	vh.CT0007.4	CT0007-4			Macaca thibetana thibetana	flightless	flightless	Macaca thibetana thibetana	ABC	0	1	0	Ref_1					Ref_117	1	12000		ABC		30	10	0	40	0	20	Ref_1	0	0	0	0
1696.CT0008.3	1696	26661	39.7059	7.1324	fecal	FTA	unknown	unknown	wild	unknown		China	Tibetan macaque	Macaca thibetana thibetana	40295	vh.CT0008.3	CT0008-3			Macaca thibetana thibetana	flightless	flightless	Macaca thibetana thibetana	ABC	0	1	0	Ref_1					Ref_117	1	12000		ABC		30	10	0	40	0	20	Ref_1	0	0	0	0
1696.CT0008.6	1696	23221	40.2077	7.25132	fecal	FTA	unknown	unknown	wild	unknown		China	Tibetan macaque	Macaca thibetana thibetana	40295	vh.CT0008.6	CT0008-6			Macaca thibetana thibetana	flightless	flightless	Macaca thibetana thibetana	ABC	0	1	0	Ref_1					Ref_117	1	12000		ABC		30	10	0	40	0	20	Ref_1	0	0	0	0
1734.LD.NBS1070E	1734	53335	4.41332	1.19083	fecal	none	M	unknown	wild	unknown	Liliana Davalos	Belize	Argentinian Brown Bat	Eptesicus furinalis		LD.NBS1070E	LD.NBS1070E			Eptesicus furinalis	flighted	strong	Eptesicus furinalis	ABC	0	0	1	Ref_1					Ref_117	1	7.74		ABC		0	100	0	0	0	0	Ref_1	0	0	0	0
1734.LD.DTS1220	1734	76693	12.2719	1.13003	fecal	none	F	unknown	wild	unknown	Liliana Davalos	Ecuador	Black Myotis	Myotis nigricans		LD.DTS1220	LD.DTS1220			Myotis nigricans	flighted	strong	Myotis nigricans	ABC	0	0	1	Ref_1					Ref_117	1	4.24		ABC		0	100	0	0	0	0	Ref_1	0	0	0	0
1734.BD.NBS1054	1734	108764	17.0803	4.11849	fecal	none	F	unknown	wild	adult	Liliana Davalos	Belize	Common Bigeared Bat	Micronycteris microtis		BD.NBS1054	BD.NBS1054			Micronycteris microtis	flighted	strong	Micronycteris microtis	ABC	0	0	1	Ref_1					Ref_128	1	6.5		D1		20	80	0	0	0	0	Ref_2	0	0	0	0
1734.LD.NBS1054E	1734	65106	40.4783	5.1285	fecal	none	F	unknown	wild	unknown	Liliana Davalos	Belize	Common Bigeared Bat	Micronycteris microtis		LD.NBS1054E	LD.NBS1054E			Micronycteris microtis	flighted	strong	Micronycteris microtis	ABC	0	0	1	Ref_1					Ref_128	1	6.5		D1		20	80	0	0	0	0	Ref_2	0	0	0	0
1734.LD.NBS1053E	1734	70853	7.73085	2.27563	fecal	none	M	unknown	wild	unknown	Liliana Davalos	Belize	Common Vampire Bat	Desmodus rotundus		LD.NBS1053E	LD.NBS1053E			Desmodus rotundus	flighted	strong	Desmodus rotundus	ABC	0	0	1	Ref_1					Ref_117	1	31.21		ABC		0	0	0	0	0	0	Ref_1	0	100	0	0
1734.LD.QCAZ.M51306	1734	26			fecal	none	F	unknown	wild	unknown	Liliana Davalos	Ecuador	Common Vampire Bat	Desmodus rotundus		LD.QCAZ.M51306	LD.QCAZ.M51306			Desmodus rotundus	flighted	strong	Desmodus rotundus	ABC	0	0	1	Ref_1					Ref_117	1	31.21		ABC		0	0	0	0	0	0	Ref_1	0	100	0	0
1734.BD.NBS1059	1734	50333	37.4865	5.57539	fecal	none	F	unknown	wild	adult	Liliana Davalos	Belize	Daviss Round Eared Bat	Lophostoma evotis		BD.NBS1059	BD.NBS1059			Lophostoma evotis	flighted	strong	Lophostoma evotis	ABC	0	0	1	Ref_1					Ref_58	1	20.58		ABC		10	90	0	0	0	0	Ref_1	0	0	0	0
1734.BD.NBS1055	1734	49010	44.1644	6.41905	fecal	none	M	unknown	wild	adult	Liliana Davalos	Belize	Davy s Nakedbacked Bat	Pteronotus davyi		BD.NBS1055	BD.NBS1055			Pteronotus davyi	flighted	strong	Pteronotus davyi	ABC	0	0	1	Ref_1					Ref_117	1	9.21		ABC		0	100	0	0	0	0	Ref_1	0	0	0	0
1734.BD.NBS1073	1734	116			fecal	none	F	unknown	wild	adult	Liliana Davalos	Belize	Davy s Nakedbacked Bat	Pteronotus davyi		BD.NBS1073	BD.NBS1073			Pteronotus davyi	flighted	strong	Pteronotus davyi	ABC	0	0	1	Ref_1					Ref_117	1	9.21		ABC		0	100	0	0	0	0	Ref_1	0	0	0	0
1734.LD.NBS1055E	1734	80388	30.9945	4.89706	fecal	none	M	unknown	wild	unknown	Liliana Davalos	Belize	Davy s Nakedbacked Bat	Pteronotus davyi		LD.NBS1055E	LD.NBS1055E			Pteronotus davyi	flighted	strong	Pteronotus davyi	ABC	0	0	1	Ref_1					Ref_117	1	9.21		ABC		0	100	0	0	0	0	Ref_1	0	0	0	0
1734.LD.NBS1073B	1734	72958	4.6886	0.475279	fecal	none	F	unknown	wild	unknown	Liliana Davalos	Belize	Davy s Nakedbacked Bat	Pteronotus davyi		LD.NBS1073B	LD.NBS1073B			Pteronotus davyi	flighted	strong	Pteronotus davyi	ABC	0	0	1	Ref_1					Ref_117	1	9.21		ABC		0	100	0	0	0	0	Ref_1	0	0	0	0
1734.LD.DTS1218	1734				fecal	none	M	unknown	wild	unknown	Liliana Davalos	Ecuador	Ecuador Tailed tailless bat	Anoura aequatoris		LD.DTS1218	LD.DTS1218			Anoura aequatoris	flighted	strong	Anoura aequatoris	ABC	0	0	1	Ref_1					Ref_58	1	10.81		ABC		30	30	40	0	0	0	Ref_1	0	0	0	0
1734.BD.ERD505	1734	67355	9.56539	2.06745	fecal	none	unknown	unknown	wild	unknown	Liliana Davalos	Belize	Elegant Myotis	Myotis elegans		BD.ERD505	BD.ERD505			Myotis elegans	flighted	strong	Myotis elegans	ABC	0	0	1	Ref_1					Ref_117	1	4.05		ABC		0	100	0	0	0	0	Ref_1	0	0	0	0
1734.BD.ERD507	1734	59144	39.8326	5.8544	fecal	none	unknown	unknown	wild	unknown	Liliana Davalos	Belize	Elegant Myotis	Myotis elegans		BD.ERD507	BD.ERD507			Myotis elegans	flighted	strong	Myotis elegans	ABC	0	0	1	Ref_1					Ref_117	1	4.05		ABC		0	100	0	0	0	0	Ref_1	0	0	0	0
1734.BD.ERD511	1734	59942	24.7991	3.09626	fecal	none	unknown	unknown	wild	unknown	Liliana Davalos	Belize	Elegant Myotis	Myotis elegans		BD.ERD511	BD.ERD511			Myotis elegans	flighted	strong	Myotis elegans	ABC	0	0	1	Ref_1					Ref_117	1	4.05		ABC		0	100	0	0	0	0	Ref_1	0	0	0	0
1734.LD.NBS1079E	1734	60082	48.5128	6.77792	fecal	none	M	unknown	wild	unknown	Liliana Davalos	Belize	Elegant Myotis	Myotis elegans		LD.NBS1079E	LD.NBS1079E			Myotis elegans	flighted	strong	Myotis elegans	ABC	0	0	1	Ref_1					Ref_117	1	4.05		ABC		0	100	0	0	0	0	Ref_1	0	0	0	0
1734.BD.ERD501	1734	70503	2.3551	0.981355	fecal	none	F	unknown	wild	adult	Liliana Davalos	Belize	Fringelipped Bat	Trachops cirrhosus		BD.ERD501	BD.ERD501			Trachops cirrhosus	flighted	strong	Trachops cirrhosus	ABC	0	0	1	Ref_1					Ref_117	1	37.67		ABC		10	50	0	0	0	0	Ref_1	40	0	0	0
1734.LD.NBS1060E	1734	52420	32.7153	4.07612	fecal	none	F	unknown	wild	unknown	Liliana Davalos	Belize	Fringelipped Bat	Trachops cirrhosus		LD.NBS1060E	LD.NBS1060E			Trachops cirrhosus	flighted	strong	Trachops cirrhosus	ABC	0	0	1	Ref_1					Ref_117	1	37.67		ABC		10	50	0	0	0	0	Ref_1	40	0	0	0
1734.BD.ERD508	1734	41			fecal	none	unknown	unknown	wild	unknown	Liliana Davalos	Belize	Great Fruiteating Bat	Artibeus lituratus		BD.ERD508	BD.ERD508			Artibeus lituratus	flighted	strong	Artibeus lituratus	ABC	0	0	1	Ref_1					Ref_117	1	60.54		ABC		80	10	10	0	0	0	Ref_1	0	0	0	0
1734.LD.Artlit1	1734	78294	14.0454	3.42287	fecal	none	unknown	unknown	wild	unknown	Liliana Davalos	Belize	Great Fruiteating Bat	Artibeus lituratus		LD.Artlit1	LD.Artlit1			Artibeus lituratus	flighted	strong	Artibeus lituratus	ABC	0	0	1	Ref_1					Ref_117	1	60.54		ABC		80	10	10	0	0	0	Ref_1	0	0	0	0
1734.LD.NBS1081E	1734	64471	2.73139	0.890938	fecal	none	F	unknown	wild	unknown	Liliana Davalos	Belize	Great Fruiteating Bat	Artibeus lituratus		LD.NBS1081E	LD.NBS1081E			Artibeus lituratus	flighted	strong	Artibeus lituratus	ABC	0	0	1	Ref_1					Ref_117	1	60.54		ABC		80	10	10	0	0	0	Ref_1	0	0	0	0
1734.BD.NBS1076	1734	99256	3.78161	0.0879307	fecal	none	F	unknown	wild	adult	Liliana Davalos	Belize	Greater Bulldog Bat	Noctilio leporinus		BD.NBS1076	BD.NBS1076			Noctilio leporinus	flighted	strong	Noctilio leporinus	ABC	0	0	1	Ref_1					Ref_117	1	58.32		ABC		0	50	0	0	0	0	Ref_1	0	0	50	0
1734.LD.NBS1076E	1734	105905	4.52418	0.473917	fecal	none	F	unknown	wild	unknown	Liliana Davalos	Belize	Greater Bulldog Bat	Noctilio leporinus		LD.NBS1076E	LD.NBS1076E			Noctilio leporinus	flighted	strong	Noctilio leporinus	ABC	0	0	1	Ref_1					Ref_117	1	58.32		ABC		0	50	0	0	0	0	Ref_1	0	0	50	0
1734.BD.NBS1062	1734	70979	2.06482	1.44459	fecal	none	F	unknown	wild	adult	Liliana Davalos	Belize	Greater Doglike Bat	Peropteryx kappleri		BD.NBS1062	BD.NBS1062			Peropteryx kappleri	flighted	strong	Peropteryx kappleri	ABC	0	0	1	Ref_1					Ref_117	1	9.42		ABC		0	100	0	0	0	0	Ref_1	0	0	0	0
1734.LD.NBS1062E	1734	77647	3.50803	1.50074	fecal	none	F	unknown	wild	unknown	Liliana Davalos	Belize	Greater Doglike Bat	Peropteryx kappleri		LD.NBS1062E	LD.NBS1062E			Peropteryx kappleri	flighted	strong	Peropteryx kappleri	ABC	0	0	1	Ref_1					Ref_117	1	9.42		ABC		0	100	0	0	0	0	Ref_1	0	0	0	0
1734.LD.Perkap1	1734	84342	2.77928	0.88774	fecal	none	unknown	unknown	wild	unknown	Liliana Davalos	Belize	Greater Doglike Bat	Peropteryx kappleri		LD.Perkap1	LD.Perkap1			Peropteryx kappleri	flighted	strong	Peropteryx kappleri	ABC	0	0	1	Ref_1					Ref_117	1	9.42		ABC		0	100	0	0	0	0	Ref_1	0	0	0	0
1734.BD.ERD509	1734	78598	8.63401	2.31565	fecal	none	unknown	unknown	wild	unknown	Liliana Davalos	Belize	Greater Sacwinged Bat	Saccopteryx bilineata		BD.ERD509	BD.ERD509			Saccopteryx bilineata	flighted	strong	Saccopteryx bilineata	ABC	1	0	1	Ref_1					Ref_117	1	7.8		ABC		0	100	0	0	0	0	Ref_1	0	0	0	0
1734.LD.NBS1056E	1734	11			fecal	none	F	unknown	wild	unknown	Liliana Davalos	Belize	Greater Sacwinged Bat	Saccopteryx bilineata		LD.NBS1056E	LD.NBS1056E			Saccopteryx bilineata	flighted	strong	Saccopteryx bilineata	ABC	1	0	1	Ref_1					Ref_117	1	7.8		ABC		0	100	0	0	0	0	Ref_1	0	0	0	0
1734.LD.QCAZ.M50990	1734	70321	4.98009	1.5247	fecal	none	F	unknown	wild	unknown	Liliana Davalos	Ecuador	Hairy Yellowshouldered Bat	Sturnira erythromos		LD.QCAZ.M50990	LD.QCAZ.M50990			Sturnira erythromos	flighted	strong	Sturnira erythromos	ABC	0	0	1	Ref_1					Ref_117	1	15.1		ABC		100	0	0	0	0	0	Ref_1	0	0	0	0
1734.LD.QCAZ.M51303	1734	77126	3.35542	1.35451	fecal	none	F	unknown	wild	unknown	Liliana Davalos	Ecuador	Hairy Yellowshouldered Bat	Sturnira erythromos		LD.QCAZ.M51303	LD.QCAZ.M51303			Sturnira erythromos	flighted	strong	Sturnira erythromos	ABC	0	0	1	Ref_1					Ref_117	1	15.1		ABC		100	0	0	0	0	0	Ref_1	0	0	0	0
1734.LD.QCAZ.M51304	1734				fecal	none	M	unknown	wild	unknown	Liliana Davalos	Ecuador	Handleys Tailless Bat	Anoura cultrata		LD.QCAZ.M51304	LD.QCAZ.M51304			Anoura cultrata	flighted	strong	Anoura cultrata	ABC	0	0	1	Ref_1					Ref_117	1	16.85		ABC		30	30	40	0	0	0	Ref_1	0	0	0	0
1734.LD.NBS1067E	1734	82958	2.80289	1.48668	fecal	none	F	unknown	wild	unknown	Liliana Davalos	Belize	Jamaican Fruiteating Bat	Artibeus jamaicensis		LD.NBS1067E	LD.NBS1067E			Artibeus jamaicensis	flighted	strong	Artibeus jamaicensis	ABC	0	0	1	Ref_1					Ref_117	1	42.17		ABC		80	10	10	0	0	0	Ref_1	0	0	0	0
1734.LD.QCAZ.M50993	1734	49684	8.87022	3.84631	fecal	none	M	unknown	wild	unknown	Liliana Davalos	Ecuador	Lesser Longtailed Bat	Choeroniscus minor		LD.QCAZ.M50993	LD.QCAZ.M50993			Choeroniscus minor	flighted	strong	Choeroniscus minor	ABC	0	0	1	Ref_1					Ref_117	1	8.73		ABC		40	30	30	0	0	0	Ref_1	0	0	0	0
1734.LD.QCAZ.M51307	1734	73171	4.17132	0.0913501	fecal	none	M	unknown	wild	unknown	Liliana Davalos	Ecuador	Lesser Longtailed Bat	Choeroniscus minor		LD.QCAZ.M51307	LD.QCAZ.M51307			Choeroniscus minor	flighted	strong	Choeroniscus minor	ABC	0	0	1	Ref_1					Ref_117	1	8.73		ABC		40	30	30	0	0	0	Ref_1	0	0	0	0
1734.BD.ERD503	1734	84275	6.51692	2.89947	fecal	none	M	unknown	wild	adult	Liliana Davalos	Belize	Little Yellowshouldered Bat	Sturnira lilium		BD.ERD503	BD.ERD503			Sturnira lilium	flighted	strong	Sturnira lilium	ABC	0	0	1	Ref_1					Ref_117	1	19.1		ABC		100	0	0	0	0	0	Ref_1	0	0	0	0
1734.BD.ERD504	1734	85903	47.2525	5.38155	fecal	none	unknown	unknown	wild	unknown	Liliana Davalos	Belize	Little Yellowshouldered Bat	Sturnira lilium		BD.ERD504	BD.ERD504			Sturnira lilium	flighted	strong	Sturnira lilium	ABC	0	0	1	Ref_1					Ref_117	1	19.1		ABC		100	0	0	0	0	0	Ref_1	0	0	0	0
1734.BD.ERD510	1734	65986	4.51752	2.25939	fecal	none	unknown	unknown	wild	unknown	Liliana Davalos	Belize	Little Yellowshouldered Bat	Sturnira lilium		BD.ERD510	BD.ERD510			Sturnira lilium	flighted	strong	Sturnira lilium	ABC	0	0	1	Ref_1					Ref_117	1	19.1		ABC		100	0	0	0	0	0	Ref_1	0	0	0	0
1734.LD.NBS1047C	1734	52023	10.7665	2.53701	fecal	none	F	unknown	wild	unknown	Liliana Davalos	Belize	Little Yellowshouldered Bat	Sturnira lilium		LD.NBS1047C	LD.NBS1047C			Sturnira lilium	flighted	strong	Sturnira lilium	ABC	0	0	1	Ref_1					Ref_117	1	19.1		ABC		100	0	0	0	0	0	Ref_1	0	0	0	0
1734.LD.Sl1	1734	128071	13.6472	3.04347	fecal	none	unknown	unknown	wild	unknown	Liliana Davalos	Belize	Little Yellowshouldered Bat	Sturnira lilium		LD.Sl1	LD.Sl1			Sturnira lilium	flighted	strong	Sturnira lilium	ABC	0	0	1	Ref_1					Ref_117	1	19.1		ABC		100	0	0	0	0	0	Ref_1	0	0	0	0
1734.LD.Stulil2	1734	82978	32.5249	3.00335	fecal	none	unknown	unknown	wild	unknown	Liliana Davalos	Belize	Little Yellowshouldered Bat	Sturnira lilium		LD.Stulil2	LD.Stulil2			Sturnira lilium	flighted	strong	Sturnira lilium	ABC	0	0	1	Ref_1					Ref_117	1	19.1		ABC		100	0	0	0	0	0	Ref_1	0	0	0	0
1734.BD.ERD502	1734	98645	2.61281	1.1667	fecal	none	M	unknown	wild	adult	Liliana Davalos	Belize	Northern Little Yelloweared Bat	Vampryressa thyone		BD.ERD502	BD.ERD502			Vampryressa thyone	flighted	strong	Vampryressa thyone	ABC	0	0	1	Ref_1					Ref_58	1	7.17		D1		100	0	0	0	0	0	Ref_2	0	0	0	0
1734.BD.NBS1052	1734	83382			fecal	none	M	unknown	wild	adult	Liliana Davalos	Belize	Pallass Longtongued Bat	Glossophaga soricina		BD.NBS1052	BD.NBS1052			Glossophaga soricina	flighted	strong	Glossophaga soricina	ABC	0	0	1	Ref_1					Ref_117	1	9.43		ABC		30	40	30	0	0	0	Ref_1	0	0	0	0
1734.LD.DTS1222	1734	50306	21.5646	3.34127	fecal	none	F	unknown	wild	unknown	Liliana Davalos	Ecuador	Pallass Longtongued Bat	Glossophaga soricina		LD.DTS1222	LD.DTS1222			Glossophaga soricina	flighted	strong	Glossophaga soricina	ABC	0	0	1	Ref_1					Ref_117	1	9.43		ABC		30	40	30	0	0	0	Ref_1	0	0	0	0
1734.LD.DTS1224	1734	68405	6.90523	1.72096	fecal	none	F	unknown	wild	unknown	Liliana Davalos	Ecuador	Pallass Longtongued Bat	Glossophaga soricina		LD.DTS1224	LD.DTS1224			Glossophaga soricina	flighted	strong	Glossophaga soricina	ABC	0	0	1	Ref_1					Ref_117	1	9.43		ABC		30	40	30	0	0	0	Ref_1	0	0	0	0
1734.LD.Glosor1	1734	66924	3.94186	0.467309	fecal	none	unknown	unknown	wild	unknown	Liliana Davalos	Belize	Pallass Longtongued Bat	Glossophaga soricina		LD.Glosor1	LD.Glosor1			Glossophaga soricina	flighted	strong	Glossophaga soricina	ABC	0	0	1	Ref_1					Ref_117	1	9.43		ABC		30	40	30	0	0	0	Ref_1	0	0	0	0
1734.LD.Glosor2	1734	61736	33.5356	5.38829	fecal	none	unknown	unknown	wild	unknown	Liliana Davalos	Belize	Pallass Longtongued Bat	Glossophaga soricina		LD.Glosor2	LD.Glosor2			Glossophaga soricina	flighted	strong	Glossophaga soricina	ABC	0	0	1	Ref_1					Ref_117	1	9.43		ABC		30	40	30	0	0	0	Ref_1	0	0	0	0
1734.BD.NBS1051	1734	23134	17.966	1.7187	fecal	none	M	unknown	wild	adult	Liliana Davalos	Belize	Parnells Mustached Bat	Pteronotus parnellii		BD.NBS1051	BD.NBS1051			Pteronotus parnellii	flighted	strong	Pteronotus parnellii	ABC	0	0	1	Ref_1					Ref_117	1	19.67		ABC		0	100	0	0	0	0	Ref_1	0	0	0	0
1734.LD.NBS1051E	1734	45603	17.0937	2.81182	fecal	none	M	unknown	wild	unknown	Liliana Davalos	Belize	Parnells Mustached Bat	Pteronotus parnellii		LD.NBS1051E	LD.NBS1051E			Pteronotus parnellii	flighted	strong	Pteronotus parnellii	ABC	0	0	1	Ref_1					Ref_117	1	19.67		ABC		0	100	0	0	0	0	Ref_1	0	0	0	0
1734.LD.NBS1051F	1734	59047	17.5246	2.79961	fecal	none	M	unknown	wild	unknown	Liliana Davalos	Belize	Parnells Mustached Bat	Pteronotus parnellii		LD.NBS1051F	LD.NBS1051F			Pteronotus parnellii	flighted	strong	Pteronotus parnellii	ABC	0	0	1	Ref_1					Ref_117	1	19.67		ABC		0	100	0	0	0	0	Ref_1	0	0	0	0
1734.LD.Ptepar1	1734	52270	32.0729	4.14228	fecal	none	unknown	unknown	wild	unknown	Liliana Davalos	Belize	Parnells Mustached Bat	Pteronotus parnellii		LD.Ptepar1	LD.Ptepar1			Pteronotus parnellii	flighted	strong	Pteronotus parnellii	ABC	0	0	1	Ref_1					Ref_117	1	19.67		ABC		0	100	0	0	0	0	Ref_1	0	0	0	0
1734.LD.Ptepar2	1734	66425	23.3116	3.56926	fecal	none	unknown	unknown	wild	unknown	Liliana Davalos	Belize	Parnells Mustached Bat	Pteronotus parnellii		LD.Ptepar2	LD.Ptepar2			Pteronotus parnellii	flighted	strong	Pteronotus parnellii	ABC	0	0	1	Ref_1					Ref_117	1	19.67		ABC		0	100	0	0	0	0	Ref_1	0	0	0	0
1734.LD.NBS1068E	1734	60899	7.54499	0.902383	fecal	none	M	unknown	wild	unknown	Liliana Davalos	Belize	Peterss Ghostfaced Bat	Mormoops megalophylla		LD.NBS1068E	LD.NBS1068E			Mormoops megalophylla	flighted	strong	Mormoops megalophylla	ABC	0	0	1	Ref_1					Ref_117	1	15.81		ABC		0	100	0	0	0	0	Ref_1	0	0	0	0
1734.LD.NBS1084B	1734	95885	25.2978	5.95349	fecal	none	M	unknown	wild	unknown	Liliana Davalos	Belize	Peterss Ghostfaced Bat	Mormoops megalophylla		LD.NBS1084B	LD.NBS1084B			Mormoops megalophylla	flighted	strong	Mormoops megalophylla	ABC	0	0	1	Ref_1					Ref_117	1	15.81		ABC		0	100	0	0	0	0	Ref_1	0	0	0	0
1734.LD.NBS1088B	1734				fecal	none	M	unknown	wild	unknown	Liliana Davalos	Belize	Peterss Ghostfaced Bat	Mormoops megalophylla		LD.NBS1088B	LD.NBS1088B			Mormoops megalophylla	flighted	strong	Mormoops megalophylla	ABC	0	0	1	Ref_1					Ref_117	1	15.81		ABC		0	100	0	0	0	0	Ref_1	0	0	0	0
1734.LD.NBS1089B	1734				fecal	none	M	unknown	wild	unknown	Liliana Davalos	Belize	Peterss Ghostfaced Bat	Mormoops megalophylla		LD.NBS1089B	LD.NBS1089B			Mormoops megalophylla	flighted	strong	Mormoops megalophylla	ABC	0	0	1	Ref_1					Ref_117	1	15.81		ABC		0	100	0	0	0	0	Ref_1	0	0	0	0
1734.LD.NBS1072E	1734	49304	6.82173	1.7318	fecal	none	M	unknown	wild	unknown	Liliana Davalos	Belize	Proboscis Bat	Rhynchonycteris naso		LD.NBS1072E	LD.NBS1072E			Rhynchonycteris naso	flighted	strong	Rhynchonycteris naso	ABC	0	0	1	Ref_1					Ref_117	1	3.83		ABC		0	100	0	0	0	0	Ref_1	0	0	0	0
1734.LD.NBS1049B	1734	70892	3.54113	1.51116	fecal	none	M	unknown	wild	unknown	Liliana Davalos	Belize	Pygmy Fruiteating Bat	Artibeus phaeotis		LD.NBS1049B	LD.NBS1049B			Artibeus phaeotis	flighted	strong	Artibeus phaeotis	ABC	0	0	1	Ref_1					Ref_117	1	11.59		ABC		80	10	10	0	0	0	Ref_1	0	0	0	0
1734.LD.DTS1221	1734	67606	26.0755	4.26639	fecal	none	M	unknown	wild	unknown	Liliana Davalos	Ecuador	Pygmy Roundeared Bat	Lophostoma brasiliense		LD.DTS1221	LD.DTS1221			Lophostoma brasiliense	flighted	strong	Lophostoma brasiliense	ABC	0	0	1	Ref_1					Ref_58	1	9.76		ABC		10	90	0	0	0	0	Ref_1	0	0	0	0
1734.LD.QCAZ.M50991	1734	46411	7.88534	3.50252	fecal	none	F	unknown	wild	unknown	Liliana Davalos	Ecuador	Silky Shorttailed Bat	Carollia brevicauda		LD.QCAZ.M50991	LD.QCAZ.M50991			Carollia brevicauda	flighted	strong	Carollia brevicauda	ABC	0	0	1	Ref_1					Ref_117	1	14.4		ABC		100	0	0	0	0	0	Ref_1	0	0	0	0
1734.LD.QCAZ.M51309	1734	64878	12.5145	2.76599	fecal	none	M	unknown	wild	unknown	Liliana Davalos	Ecuador	Silver Fruiteating Bat	Artibeus glaucus (Dermanura glauca)		LD.QCAZ.M51309	LD.QCAZ.M51309			Artibeus glaucus (Dermanura glauca)	flighted	strong	Artibeus glaucus (Dermanura glauca)	ABC	0	0	1	Ref_1					Ref_117	1	11.06		ABC		80	10	10	0	0	0	Ref_1	0	0	0	0
1734.LD.NBS1069E	1734	60521	10.5866	3.99828	fecal	none	M	unknown	wild	unknown	Liliana Davalos	Belize	Sinaloan Mastiff Bat	Molossus sinaloae		LD.NBS1069E	LD.NBS1069E			Molossus sinaloae	flighted	strong	Molossus sinaloae	ABC	0	0	1	Ref_1					Ref_117	1	22.58		ABC		0	100	0	0	0	0	Ref_1	0	0	0	0
1734.BD.ERD506	1734	107922			fecal	none	unknown	unknown	wild	unknown	Liliana Davalos	Belize	Sowells Shorttailed Bat	Carollia sowelli		BD.ERD506	BD.ERD506			Carollia sowelli	flighted	strong	Carollia sowelli	ABC	0	0	1	Ref_1					Ref_176, Ref_177	1	16.5		D1		100	0	0	0	0	0	Ref_2	0	0	0	0
1734.LD.Carsow1	1734	70575	44.7588	7.06213	fecal	none	unknown	unknown	wild	unknown	Liliana Davalos	Belize	Sowells Shorttailed Bat	Carollia sowelli		LD.Carsow1	LD.Carsow1			Carollia sowelli	flighted	strong	Carollia sowelli	ABC	0	0	1	Ref_1					Ref_176, Ref_177	1	16.5		D1		100	0	0	0	0	0	Ref_2	0	0	0	0
1734.LD.NBS1083E	1734	88000	11.9353	2.2259	fecal	none	F	unknown	wild	unknown	Liliana Davalos	Belize	Sowells Shorttailed Bat	Carollia sowelli		LD.NBS1083E	LD.NBS1083E			Carollia sowelli	flighted	strong	Carollia sowelli	ABC	0	0	1	Ref_1					Ref_176, Ref_177	1	16.5		D1		100	0	0	0	0	0	Ref_2	0	0	0	0
1734.LD.Urobil1	1734	96000	3.15399	0.678091	fecal	none	unknown	unknown	wild	unknown	Liliana Davalos	Belize	Tentmaking Bat	Uroderma bilobatum		LD.Urobil1	LD.Urobil1			Uroderma bilobatum	flighted	strong	Uroderma bilobatum	ABC	0	0	1	Ref_1					Ref_117	1	16.69		ABC		80	10	10	0	0	0	Ref_1	0	0	0	0
1734.BD.NBS1086	1734	99556	16.8666	1.75951	fecal	none	M	unknown	wild	adult	Liliana Davalos	Belize	Van Gelders Bat	Antrozous dubiaquercus		BD.NBS1086	BD.NBS1086			Antrozous dubiaquercus	flighted	strong	Antrozous dubiaquercus	ABC	0	0	1	Ref_1					Ref_58	1	22.22		ABC		0	80	0	0	0	0	Ref_1	20	0	0	0
1734.LD.NBS1086E	1734	63996	65.4393	5.63887	fecal	none	M	unknown	wild	unknown	Liliana Davalos	Belize	Van Gelders Bat	Antrozous dubiaquercus		LD.NBS1086E	LD.NBS1086E			Antrozous dubiaquercus	flighted	strong	Antrozous dubiaquercus	ABC	0	0	1	Ref_1					Ref_58	1	22.22		ABC		0	80	0	0	0	0	Ref_1	20	0	0	0
1734.LD.DTS1225	1734	82498	6.62155	1.65567	fecal	none	M	unknown	wild	unknown	Liliana Davalos	Ecuador	Velvety Myotis	Myotis simus		LD.DTS1225	LD.DTS1225			Myotis simus	flighted	strong	Myotis simus	ABC	0	0	1	Ref_1					Ref_117	1	8.2		ABC		0	100	0	0	0	0	Ref_1	0	0	0	0
1734.LD.DTS1230	1734	75542	9.02188	0.475093	fecal	none	M	unknown	wild	unknown	Liliana Davalos	Ecuador	Woolly False Vampire Bat	Chrotopterus auritus		LD.DTS1230	LD.DTS1230			Chrotopterus auritus	flighted	strong	Chrotopterus auritus	ABC	0	0	1	Ref_1					Ref_117	1	77.86		ABC		30	30	0	0	0	0	Ref_1	20	0	20	0
1734.LD.NBS1061E	1734	14			fecal	none	F	unknown	wild	unknown	Liliana Davalos	Belize	Woolly False Vampire Bat	Chrotopterus auritus		LD.NBS1061E	LD.NBS1061E			Chrotopterus auritus	flighted	strong	Chrotopterus auritus	ABC	0	0	1	Ref_1					Ref_117	1	77.86		ABC		30	30	0	0	0	0	Ref_1	20	0	20	0
1734.LD.NBS1074E	1734	64821	12.4438	2.1659	fecal	none	M	unknown	wild	unknown	Liliana Davalos	Belize	Yellowthroated Bigeared Bat	Micronycteris brachyotis		LD.NBS1074E	LD.NBS1074E			Micronycteris brachyotis	flighted	strong	Micronycteris brachyotis	ABC	0	0	1	Ref_1					Ref_58	1	10.39		ABC		20	80	0	0	0	0	Ref_1	0	0	0	0
1734.LD.NBS1080E	1734	66352	11.3263	4.30362	fecal	none	F	unknown	wild	unknown	Liliana Davalos	Belize	Yucatan yellow bat	Rhogeessa aeneus		LD.NBS1080E	LD.NBS1080E			Rhogeessa aeneus	flighted	strong	Rhogeessa aeneus	ABC	0	0	1	Ref_1					Ref_2, Ref_3	0	4.22		D1		0	100	0	0	0	0	Ref_2	0	0	0	0
11166.FD.0087.aardvark	11166	201982	15.5751	3.83406	fecal	none	unknown	unknown	wild	unknown	TdR Nature Reserve	South Africa	Aardvark	Orycteropus afer	2013-11-23			tdr.aardvark.1	tdr.aardvark.1	Orycteropus afer	flightless	flightless	Orycteropus afer	ABC	1	0	1	Ref_1					Ref_117	1	52350.4		ABC		0	100	0	0	0	0	Ref_1	0	0	0	0
11166.FD.0088.aardvark	11166	217834	14.577	3.43738	fecal	none	unknown	unknown	wild	unknown	TdR Nature Reserve	South Africa	Aardvark	Orycteropus afer	2013-11-23			tdr.aardvark.2	tdr.aardvark.2	Orycteropus afer	flightless	flightless	Orycteropus afer	ABC	1	0	1	Ref_1					Ref_117	1	52350.4		ABC		0	100	0	0	0	0	Ref_1	0	0	0	0
11166.FD.0089.aardvark	11166	184831	10.311	4.14946	fecal	none	unknown	unknown	wild	unknown	TdR Nature Reserve	South Africa	Aardvark	Orycteropus afer	2013-11-23			tdr.aardvark.3	tdr.aardvark.3	Orycteropus afer	flightless	flightless	Orycteropus afer	ABC	1	0	1	Ref_1					Ref_117	1	52350.4		ABC		0	100	0	0	0	0	Ref_1	0	0	0	0
11166.FD.0090.aardvark	11166	141792	28.5688	4.62326	fecal	none	unknown	unknown	wild	unknown	TdR Nature Reserve	South Africa	Aardvark	Orycteropus afer	2013-11-23			tdr.aardvark.4	tdr.aardvark.4	Orycteropus afer	flightless	flightless	Orycteropus afer	ABC	1	0	1	Ref_1					Ref_117	1	52350.4		ABC		0	100	0	0	0	0	Ref_1	0	0	0	0
11166.FD.0013.addax	11166	51451	80.4645	8.17021	fecal	none	unknown	unknown	captive	adult	Montpellier Zoo	France	Addax	Addax nasomaculatus	2012-12-18			mont.addax.1	mont.addax.1	Addax nasomaculatus	flightless	flightless	Addax nasomaculatus	ABC	0	0	1	Ref_1					Ref_117	1	70000.3		ABC		0	0	0	100	0	0	Ref_1	0	0	0	0
11166.FD.0014.addax	11166	114617	80.5631	8.10884	fecal	none	unknown	unknown	captive	adult	Montpellier Zoo	France	Addax	Addax nasomaculatus	2012-12-18			mont.addax.2	mont.addax.2	Addax nasomaculatus	flightless	flightless	Addax nasomaculatus	ABC	0	0	1	Ref_1					Ref_117	1	70000.3		ABC		0	0	0	100	0	0	Ref_1	0	0	0	0
11166.FD.0024.elephant	11166	208123	53.4128	7.09804	fecal	none	F	healthy	captive	adult	Sigean African Reserve	France	African elephant	Loxodonta africana	2013-03-29	sig.africanelepant.1	check on tube			Loxodonta africana	flightless	flightless	Loxodonta africana	ABC	1	1	1	Ref_1					Ref_117	1	3.94003e+06		ABC		0	0	0	100	0	0	Ref_1	0	0	0	0
11166.FD.0027.elephant	11166	235795	45.0803	6.1026	fecal	none	F	healthy	captive	adult	Sigean African Reserve	France	African elephant	Loxodonta africana	2013-03-29	sig.africanelepant.2	check on tube			Loxodonta africana	flightless	flightless	Loxodonta africana	ABC	1	1	1	Ref_1					Ref_117	1	3.94003e+06		ABC		0	0	0	100	0	0	Ref_1	0	0	0	0
11166.FD.0029.elephant	11166	226283	48.6512	6.19686	fecal	none	M	healthy	captive	adult	Sigean African Reserve	France	African elephant	Loxodonta africana	2013-03-29	sig.africanelepant.3	check on tube			Loxodonta africana	flightless	flightless	Loxodonta africana	ABC	1	1	1	Ref_1					Ref_117	1	3.94003e+06		ABC		0	0	0	100	0	0	Ref_1	0	0	0	0
11166.FD.0458.elephant	11166	79509	63.1415	6.94024	fecal	none	M	healthy	captive	adult	Beauval Zoopark	France	African elephant	Loxondonta africana	2014-08-11	beau.Limbo	Limbo			Loxodonta africana	flightless	flightless	Loxodonta africana	ABC	1	1	1	Ref_1					Ref_117	1	3.94003e+06		ABC		0	0	0	100	0	0	Ref_1	0	0	0	0
11166.FD.18745.elephant	11166	78252	19.0557	3.78383	fecal	none	F	diseased	captive	adult	Beauval Zoopark	France	African elephant	Loxondonta africana	2014-09-10	beau.Ndala	Ndala			Loxodonta africana	flightless	flightless	Loxodonta africana	ABC	1	1	1	Ref_1					Ref_117	1	3.94003e+06		ABC		0	0	0	100	0	0	Ref_1	0	0	0	0
11166.FD.0103.lion	11166	198181	10.2282	4.49812	fecal	none	M	healthy	captive	subadult	Toulon Zoo	France	African lion	Panthera leo	2013-04-08	toulon.Kid	Kid			Panthera leo	flightless	flightless	Panthera leo	ABC	1	0	1	Ref_1					Ref_117	1	161499		ABC		0	0	0	0	10	0	Ref_1	0	90	0	0
11166.FD.0271.lion	11166	220724	7.55076	4.57877	fecal	none	F	unknown	captive	unknown	Sigean African Reserve	France	African lion	Panthera leo	2013-06-14	sig.africanlion.1				Panthera leo	flightless	flightless	Panthera leo	ABC	1	0	1	Ref_1					Ref_117	1	161499		ABC		0	0	0	0	10	0	Ref_1	0	90	0	0
11166.FD.0280.lion	11166	160116	6.79316	3.33513	fecal	none	F	unknown	captive	unknown	Montpellier Zoo	France	African lion	Panthera leo	2013-03-19			mont.lion.1	mont.lion.1	Panthera leo	flightless	flightless	Panthera leo	ABC	1	0	1	Ref_1					Ref_117	1	161499		ABC		0	0	0	0	10	0	Ref_1	0	90	0	0
11166.FD.0438.lion	11166	91852	11.973	4.90357	fecal	none	unknown	healthy	captive	adult	Beauval Zoopark	France	African lion	Panthera leo	2014-07-25			beau.lion.1	beau.lion	Panthera leo	flightless	flightless	Panthera leo	ABC	1	0	1	Ref_1					Ref_117	1	161499		ABC		0	0	0	0	10	0	Ref_1	0	90	0	0
11166.FD.18943.lion	11166	48488	11.3105	4.82559	fecal	none	F	healthy	captive	adult	Beauval Zoopark	France	African lion	Panthera leo	2014-09-17	beau.Anouchka	Anouchka			Panthera leo	flightless	flightless	Panthera leo	ABC	1	0	1	Ref_1					Ref_117	1	161499		ABC		0	0	0	0	10	0	Ref_1	0	90	0	0
11166.FD.02130.Africansacredibis	11166				fecal	none	M	unknown	captive	unknown	Sigean African Reserve	France	African sacred ibis	Threskiornis aethiopicus	2013-04-24	sig.africansacredibis.1				Threskiornis aethiopicus	flighted	strong	Threskiornis aethiopicus						24	Ibises and spoonbills	Threskiornithidae		Dunning08	1	1493.18	Invertebrate	A	Jennifer	0	70	0	0	0	0	Ref_1	10	10	10	0
11166.FD.0400.Africansacredibis	11166	14527	15.9223	2.07009	fecal	none	unknown	injured	captive	adult	Beauval Zoopark	France	African sacred ibis	Threskiornis aethiopicus	2014-07-16	beau.africansacredibis.1				Threskiornis aethiopicus	flighted	strong	Threskiornis aethiopicus						24	Ibises and spoonbills	Threskiornithidae		Dunning08	1	1493.18	Invertebrate	A	Jennifer	0	70	0	0	0	0	Ref_1	10	10	10	0
11166.FD.0055.tortoise	11166	75249	34.2162	5.89801	fecal	none	unknown	healthy	captive	juvenile	Sigean African Reserve	France	African spurred tortoise	Geochelone sulcata	2013-03-29	sig.africanspurredtortoise.1				Centrochelys sulcata	flightless	flightless	Centrochelys sulcata
11166.FD.0256.ass	11166	103097	79.7706	7.84931	fecal	none	F	unknown	captive	unknown	Sigean African Reserve	France	African wild ass	Equus africanus	2013-09-02	sig.africanwildass.1				Equus asinus africanus	flightless	flightless	Equus asinus africanus	ABC	1	1	1	Ref_1					Ref_117	1	244999		ABC		0	0	0	100	0	0	Ref_1	0	0	0	0
11166.FD.0268.wilddog	11166	266010	10.4868	3.67894	fecal	none	M	unknown	captive	unknown	Sigean African Reserve	France	African wild dog	Lycaon pictus	2013-06-11	sig.africanwilddog.1				Lycaon pictus	flightless	flightless	Lycaon pictus	ABC	1	1	0	Ref_1					Ref_117	1	22050.1		ABC		0	0	0	0	0	0	Ref_1	0	100	0	0
11166.FD.0307.oryx	11166	96079	80.6647	8.29699	fecal	none	unknown	unknown	captive	unknown	Montpellier Zoo	France	Arabian oryx	Oryx leucoryx	2013-04-05			mont.arabianoryx.1	mont.arabianoryx.1	Oryx leucoryx	flightless	flightless	Oryx leucoryx	ABC	1	1	1	Ref_1					Ref_117	1	87700		ABC		0	0	0	100	0	0	Ref_1	0	0	0	0
11166.FD.0450.agouti	11166	101605	59.879	7.12404	fecal	none	unknown	healthy	captive	adult	Beauval Zoopark	France	Azaras agouti	Dasyprocta azarae	2014-08-09	beau.azarasagouti.1	Group			Dasyprocta azarae	flightless	flightless	Dasyprocta azarae	ABC	1	1	0	Ref_1					Ref_117	1	2309.99		ABC		40	10	0	50	0	0	Ref_1	0	0	0	0
11166.FD.0288.banteng	11166	86843	49.7843	6.63009	fecal	none	unknown	unknown	captive	unknown	Montpellier Zoo	France	Banteng	Bos javanicus	2013-04-05			mont.banteng.1	mont.banteng.1	Bos javanicus	flightless	flightless	Bos javanicus	ABC	1	1	1	Ref_1					Ref_117	1	625000		ABC		0	0	0	100	0	0	Ref_1	0	0	0	0
11166.FD.0301.macaque	11166	244185	33.6925	6.19756	fecal	none	unknown	unknown	captive	unknown	Montpellier Zoo	France	Barbary macaque	Macaca sylvanus	2013-04-05			mont.barbarymacaque.1	mont.barbarymacaque.1	Macaca sylvanus	flightless	flightless	Macaca sylvanus	ABC	0	1	0	Ref_1					Ref_117	1	7000.03		ABC		30	10	0	40	0	20	Ref_1	0	0	0	0
11166.FD.0297.sheep	11166	73824	77.9526	8.15875	fecal	none	unknown	unknown	captive	unknown	Montpellier Zoo	France	Barbary sheep	Ammotragus lervia	2013-04-04			mont.barbarysheep.1	mont.barbarysheep.1	Ammotragus lervia	flightless	flightless	Ammotragus lervia	D2	1	1	0	Ref_3					Ref_117	1	48000		ABC		0	0	0	100	0	0	Ref_1	0	0	0	0
11166.FD.0499.fox	11166	116205	17.1992	4.93647	fecal	none	unknown	healthy	captive	adult	Beauval Zoopark	France	Bateared fox	Otocyon megalotis	2014-08-27	beau.batearedfox.1				Otocyon megalotis	flightless	flightless	Otocyon megalotis	ABC	1	1	1	Ref_1					Ref_117	1	4150.02		ABC		0	50	0	20	0	0	Ref_1	0	20	0	10
11166.FD.0007.bharal	11166	58978	70.3604	7.81978	fecal	none	unknown	unknown	captive	adult	Montpellier Zoo	France	Bharal	Pseudois nayaur	2012-12-04			mont.bharal.1	mont.bharal.1	Pseudois nayaur	flightless	flightless	Pseudois nayaur	ABC	1	1	1	Ref_1					Ref_117	1	45000		ABC		0	0	0	100	0	0	Ref_1	0	0	0	0
11166.FD.0008.bharal	11166	104985	68.4695	7.53631	fecal	none	unknown	unknown	captive	adult	Montpellier Zoo	France	Bharal	Pseudois nayaur	2012-12-04			mont.bharal.2	mont.bharal.2	Pseudois nayaur	flightless	flightless	Pseudois nayaur	ABC	1	1	1	Ref_1					Ref_117	1	45000		ABC		0	0	0	100	0	0	Ref_1	0	0	0	0
11166.FD.0482.colobus	11166	103693	36.3372	6.43608	fecal	none	unknown	healthy	captive	unknown	Beauval Zoopark	France	Black and white colobus	Colobus guereza	2014-08-18		Group	beau.bwcolobus.1	beau.bwcolobus	Colobus guereza	flightless	flightless	Colobus guereza	ABC	0	1	0	Ref_1					Ref_117	1	10600		ABC		30	0	0	70	0	0	Ref_1	0	0	0	0
11166.FD.0408.Blackcrownedcrane	11166	9810	26.2871	2.38107	fecal	none	unknown	healthy	captive	newborn	Beauval Zoopark	France	Black crowned crane	Balearica pavonina	2014-07-17	beau.blackcrownedcrane.1				Balearica pavonina	flighted	strong	Balearica pavonina						45	Cranes	Gruidae		Dunning08	1	3590	Omnivore	A	Carolina	0	30	0	30	0	10	Ref_3	20	0	10	0
11166.FD.0357.howler	11166	82333	24.8792	3.78474	anal	none	M	diseased	captive	adult	Besancon Museum	France	Black howler	Alouatta caraya	2014-01-13	besancon.B10003	B10003			Alouatta caraya	flightless	flightless	Alouatta caraya	ABC	0	1	0	Ref_1					Ref_117	1	5862.46		ABC		40	0	0	60	0	0	Ref_1	0	0	0	0
11166.FD.02290.wildebeest	11166	107839	68.1199	7.72081	fecal	none	M	unknown	captive	unknown	Sigean African Reserve	France	Black wildebeest	Connochaetes gnou	2013-05-09	sig.blackwildebeest.1				Connochaetes gnou	flightless	flightless	Connochaetes gnou	ABC	1	1	0	Ref_1					Ref_117	1	179999		ABC		0	0	0	100	0	0	Ref_1	0	0	0	0
11166.FD.0403.blackbuck	11166	88338	62.5852	7.64473	fecal	none	F	healthy	captive	adult	Beauval Zoopark	France	Blackbuck	Antilope cervicapra	2014-07-17	beau.020purple	020 purple			Antilope cervicapra	flightless	flightless	Antilope cervicapra	ABC	0	1	0	Ref_1					Ref_117	1	37500		ABC		0	0	0	100	0	0	Ref_1	0	0	0	0
11166.FD.0451.blackbuck	11166	63733	76.1	7.8925	fecal	none	unknown	healthy	captive	adult	Beauval Zoopark	France	Blackbuck	Antilope cervicapra	2014-08-11		Group	beau.blackbuck.1	beau.blackbuck	Antilope cervicapra	flightless	flightless	Antilope cervicapra	ABC	0	1	0	Ref_1					Ref_117	1	37500		ABC		0	0	0	100	0	0	Ref_1	0	0	0	0
11166.FD.0354.monkey	11166	100998	11.658	2.71758	anal	none	M	healthy	captive	adult	Besancon Museum	France	Blackcaped squirrel monkey	Saimiri boliviensis boliviensis	2013-04-04	besancon.B11166	B11166			Saimiri boliviensis boliviensis	flightless	flightless	Saimiri boliviensis boliviensis	ABC	0	1	0	Ref_1					Ref_117	1	615.01		ABC		20	20	0	20	0	20	Ref_1	0	0	0	20
11166.FD.0189.monkey	11166	209941	18.5981	3.87247	fecal	none	M	unknown	captive	unknown	Sigean African Reserve	France	Blackcapped squirrel monkey	Saimiri boliviensis	2013-04-03	sig.Kile	Kile			Saimiri boliviensis	flightless	flightless	Saimiri boliviensis	ABC	0	1	0	Ref_1					Ref_117	1	615.01		ABC		20	20	0	20	0	20	Ref_1	0	0	0	20
11166.FD.0192.monkey	11166	209951	6.59072	2.2728	fecal	none	M	unknown	captive	unknown	Sigean African Reserve	France	Blackcapped squirrel monkey	Saimiri boliviensis	2013-03-09	sig.Leko	Leko			Saimiri boliviensis	flightless	flightless	Saimiri boliviensis	ABC	0	1	0	Ref_1					Ref_117	1	615.01		ABC		20	20	0	20	0	20	Ref_1	0	0	0	20
11166.FD.0250.monkey	11166				fecal	none	F	unknown	captive	juvenile	Sigean African Reserve	France	Blackcapped squirrel monkey	Saimiri boliviensis	2013-06-16	sig.blackcappedsquirrelmonkey.1				Saimiri boliviensis	flightless	flightless	Saimiri boliviensis	ABC	0	1	0	Ref_1					Ref_117	1	615.01		ABC		20	20	0	20	0	20	Ref_1	0	0	0	20
11166.FD.0259.monkey	11166	219012	20.3092	4.21508	fecal	none	F	unknown	captive	unknown	Sigean African Reserve	France	Blackcapped squirrel monkey	Saimiri boliviensis	2013-07-24	sig.blackcappedsquirrelmonkey.2				Saimiri boliviensis	flightless	flightless	Saimiri boliviensis	ABC	0	1	0	Ref_1					Ref_117	1	615.01		ABC		20	20	0	20	0	20	Ref_1	0	0	0	20
11166.FD.0277.monkey	11166	231755	17.1841	1.88018	fecal	none	M	unknown	captive	unknown	Sigean African Reserve	France	Blackcapped squirrel monkey	Saimiri boliviensis	2013-07-29	sig.blackcappedsquirrelmonkey.3				Saimiri boliviensis	flightless	flightless	Saimiri boliviensis	ABC	0	1	0	Ref_1					Ref_117	1	615.01		ABC		20	20	0	20	0	20	Ref_1	0	0	0	20
11166.FD.0481.monkey	11166	109641	32.3696	5.48047	fecal	none	unknown	healthy	captive	unknown	Beauval Zoopark	France	Blackheaded spider monkey	Ateles fusciceps robustus	2014-08-18		Group	beau.blackheadedspidermonkey.1	beau.blackheadedspidermonkey	Ateles fusciceps robustus	flightless	flightless	Ateles fusciceps robustus	ABC	0	1	0	Ref_1					Ref_117	1	9100		ABC		60	10	0	10	0	10	Ref_1	0	0	0	10
11166.FD.0483.monkey	11166	93444	32.0196	4.52566	fecal	none	M	diseased	captive	adult	Beauval Zoopark	France	Blackheaded spider monkey	Ateles fusciceps robustus	2014-08-19	beau.Feo	Feo			Ateles fusciceps robustus	flightless	flightless	Ateles fusciceps robustus	ABC	0	1	0	Ref_1					Ref_117	1	9100		ABC		60	10	0	10	0	10	Ref_1	0	0	0	10
11166.FD.0493.wildebeest	11166	96486	68.692	7.67866	fecal	none	unknown	healthy	captive	adult	Beauval Zoopark	France	Blue wildbeest	Connochaetes taurinus	2014-08-24		Group	beau.bluewildbeest.1	beau.bluewildbeest	Connochaetes taurinus	flightless	flightless	Connochaetes taurinus	ABC	1	1	0	Ref_1					Ref_117	1	179999		ABC		0	0	0	100	0	0	Ref_1	0	0	0	0
11166.FD.0153.wildebeest	11166	121210	55.4573	7.40138	fecal	none	M	unknown	captive	unknown	Sigean African Reserve	France	Blue wildebeest	Connochaetes taurinus	2013-05-09	sig.bluewildebeest.1				Connochaetes taurinus	flightless	flightless	Connochaetes taurinus	ABC	1	1	0	Ref_1					Ref_117	1	179999		ABC		0	0	0	100	0	0	Ref_1	0	0	0	0
11166.FD.0156.wildebeest	11166	112903	29.3282	3.22612	fecal	none	F	unknown	captive	unknown	Sigean African Reserve	France	Blue wildebeest	Connochaetes taurinus	2013-04-28	sig.bluewildebeest.2				Connochaetes taurinus	flightless	flightless	Connochaetes taurinus	ABC	1	1	0	Ref_1					Ref_117	1	179999		ABC		0	0	0	100	0	0	Ref_1	0	0	0	0
11166.FD.0159.wildebeest	11166	88696	48.6044	7.30224	fecal	none	F	unknown	captive	unknown	Sigean African Reserve	France	Blue wildebeest	Connochaetes taurinus	2013-05-25	sig.bluewildebeest.3				Connochaetes taurinus	flightless	flightless	Connochaetes taurinus	ABC	1	1	0	Ref_1					Ref_117	1	179999		ABC		0	0	0	100	0	0	Ref_1	0	0	0	0
11166.FD.0162.wildebeest	11166	11332	47.1365	7.45835	fecal	none	M	unknown	captive	unknown	Sigean African Reserve	France	Blue wildebeest	Connochaetes taurinus	2013-05-26	sig.bluewildebeest.4				Connochaetes taurinus	flightless	flightless	Connochaetes taurinus	ABC	1	1	0	Ref_1					Ref_117	1	179999		ABC		0	0	0	100	0	0	Ref_1	0	0	0	0
11166.FD.boa1a.boa	11166	102490	30.4062	5.4042	fecal	none	unknown	unknown	captive	unknown	unknown	France	boa constrictor	Boa constrictor	unknown			FD.boaconstrictor.1	FD.boaconstrictor.1	Boa constrictor	flightless	flightless	Boa constrictor
11166.FD.boa1b.boa	11166	107082	32.4452	5.73482	fecal	none	unknown	unknown	captive	unknown	unknown	France	boa constrictor	Boa constrictor	unknown			FD.boaconstrictor.1	FD.boaconstrictor.1	Boa constrictor	flightless	flightless	Boa constrictor
11166.FD.boa2a.boa	11166	98689	37.1902	6.25411	fecal	none	unknown	unknown	captive	unknown	unknown	France	boa constrictor	Boa constrictor	unknown			FD.boaconstrictor.2	FD.boaconstrictor.2	Boa constrictor	flightless	flightless	Boa constrictor
11166.FD.boa2b.boa	11166	107828	37.4615	6.21995	fecal	none	unknown	unknown	captive	unknown	unknown	France	boa constrictor	Boa constrictor	unknown			FD.boaconstrictor.2	FD.boaconstrictor.2	Boa constrictor	flightless	flightless	Boa constrictor
11166.FD.0293.bongo	11166	77901	48.1724	6.92669	fecal	none	unknown	unknown	captive	unknown	Montpellier Zoo	France	Bongo	Tragelaphus eurycerus	2013-03-22			mont.bongo.1	mont.bongo.1	Tragelaphus eurycerus	flightless	flightless	Tragelaphus eurycerus	ABC	1	1	0	Ref_1					Ref_117	1	329003		ABC		0	0	0	100	0	0	Ref_1	0	0	0	0
11166.FD.0445.orangutan	11166	94414	45.1282	6.94838	fecal	none	F	healthy	captive	adult	Beauval Zoopark	France	Bornean orangutan	Pongo pygmaeus pygmaeus	2014-08-07	beau.Manis	Manis			Pongo pygmaeus pygmaeus	flightless	flightless	Pongo pygmaeus pygmaeus	ABC	0	1	0	Ref_1					Ref_117	1	37000		ABC		80	10	0	0	0	0	Ref_1	0	0	0	10
11166.FD.0126.hyena	11166	85491	26.6224	6.06844	fecal	none	M	healthy	captive	adult	Toulon Zoo	France	Brown hyena	Hyaena brunnea	2014-02-10	toulon.00.05FD.B5.A1	00-05FD-B5-A1			Parahyaena brunnea	flightless	flightless	Parahyaena brunnea	ABC	1	0	1	Ref_1					Ref_58	1	42977.9		ABC		10	10	0	0	70	0	Ref_1	0	10	0	0
11166.FD.02680.zebra	11166	104815	56.0763	5.96395	fecal	none	M	unknown	captive	unknown	Sigean African Reserve	France	Burchells zebra	Equus quagga burchellii	2013-06-18	sig.burchellszebra.1				Equus burchellii quagga	flightless	flightless	Equus burchellii quagga	ABC	1	1	1	Ref_1					Ref_117	1	276000		ABC		0	0	0	100	0	0	Ref_1	0	0	0	0
11166.FD.0093.caracal	11166	197530	12.6522	4.18389	fecal	none	M	healthy	captive	adult	Toulon Zoo	France	Caracal	Caracal caracal	2013-06-18	toulon.956000000952574	956000000000000			Caracal caracal	flightless	flightless	Caracal caracal	ABC	1	0	1	Ref_1					Ref_117	1	13749.9		ABC		0	0	0	0	0	0	Ref_1	0	100	0	0
11166.FD.0168.cheetah	11166	251878	12.8082	4.86183	fecal	none	F	unknown	captive	unknown	Sigean African Reserve	France	Cheetah	Acinonyx jubatus	2013-04-26	sig.cheetah.1				Acinonyx jubatus	flightless	flightless	Acinonyx jubatus	ABC	0	1	0	Ref_1					Ref_117	1	46700		ABC		0	0	0	0	0	0	Ref_1	0	100	0	0
11166.FD.0452.chital	11166	84429	81.6454	8.09408	fecal	none	unknown	healthy	captive	adult	Beauval Zoopark	France	Chital	Axis axis	2014-08-11			beau.chital.1	beau.chital	Axis axis	flightless	flightless	Axis axis	ABC	1	0	1	Ref_1					Ref_117	1	67281.9		ABC		10	0	0	90	0	0	Ref_1	0	0	0	0
11166.FD.18913.chital	11166	86172	52.8083	6.93765	fecal	none	M	healthy	captive	juvenile	Beauval Zoopark	France	Chital	Axis axis	2014-09-24	beau.007blue	007 blue			Axis axis	flightless	flightless	Axis axis	ABC	1	0	1	Ref_1					Ref_117	1	67281.9		ABC		10	0	0	90	0	0	Ref_1	0	0	0	0
11166.FD.0077.eland	11166	211878	51.8897	6.86047	fecal	none	unknown	unknown	captive	adult	Montpellier Zoo	France	Common eland	Taurotragus oryx	2013-05-16			mont.eland.1	mont.eland.1	Tragelaphus oryx	flightless	flightless	Tragelaphus oryx	ABC	1	1	0	Ref_1					Ref_117	1	569994		ABC		30	0	0	70	0	0	Ref_1	0	0	0	0
11166.FD.0078.eland	11166	192142	53.3542	6.87095	fecal	none	unknown	unknown	captive	adult	Montpellier Zoo	France	Common eland	Taurotragus oryx	2013-05-16			mont.eland.2	mont.eland.2	Tragelaphus oryx	flightless	flightless	Tragelaphus oryx	ABC	1	1	0	Ref_1					Ref_117	1	569994		ABC		30	0	0	70	0	0	Ref_1	0	0	0	0
11166.FD.0478.tamarin	11166	86789	25.5134	5.21397	fecal	none	unknown	unknown	captive	unknown	Beauval Zoopark	France	Cottontop tamarin	Saguinus oedipus	2014-08-18		Group	beau.cottontoptamarin.1	beau.cottontoptamarin	Saguinus oedipus	flightless	flightless	Saguinus oedipus	ABC	0	1	0	Ref_1					Ref_117	1	430		ABC		30	40	30	0	0	0	Ref_1	0	0	0	0
11166.FD.18860.tamarin	11166	31588	40.1036	5.70312	fecal	none	F	diseased	captive	adult	Beauval Zoopark	France	Cottontop tamarin	Saguinus oedipus	2014-11-29			beau.cottontoptamarin.2	beau.cottontoptamarin	Saguinus oedipus	flightless	flightless	Saguinus oedipus	ABC	0	1	0	Ref_1					Ref_117	1	430		ABC		30	40	30	0	0	0	Ref_1	0	0	0	0
11166.FD.0439.cougar	11166	97165	8.61296	3.90734	fecal	none	unknown	healthy	captive	adult	Beauval Zoopark	France	Cougar	Puma concolor	2014-07-25	beau.cougar.1				Puma concolor	flightless	flightless	Puma concolor	ABC	1	1	1	Ref_1					Ref_117	1	51600		ABC		0	0	0	0	0	0	Ref_1	0	100	0	0
11166.FD.0397.CrestedPartridge	11166	17404	9.105	0.927658	fecal	none	unknown	healthy	captive	juvenile	Beauval Zoopark	France	Crested Partridge	Rollulus roulroul	2014-07-16	beau.crestedpartridge.1				Rollulus roulroul	flighted	strong	Rollulus roulroul						11	Grouse, pheasants and partridges	Phasianidae		Dunning08	1	216.48	Omnivore	A	Jennifer	30	40	0	0	0	30	Ref_2	0	0	0	0
11166.FD.0490.monkey	11166	98303	39.1051	6.447	fecal	none	unknown	healthy	captive	adult	Beauval Zoopark	France	De Brazzas monkey	Cercopithecus neglectus	2014-08-22		Group	beau.debrazzasmonkey.1	beau.debrazzasmonkey	Cercopithecus neglectus	flightless	flightless	Cercopithecus neglectus	ABC	0	1	0	Ref_1					Ref_117	1	5479.99		ABC		50	20	0	10	0	10	Ref_1	0	0	0	10
11166.FD.0048.dromedary	11166	60763	74.6529	7.34476	fecal	none	F	healthy	captive	adult	Sigean African Reserve	France	Dromedary	Camelus dromedarius	2013-03-29	sig.Gertrude	Gertrude			Camelus dromedarius	flightless	flightless	Camelus dromedarius	ABC	0	1	0	Ref_1					Ref_117	1	601000		ABC		0	0	0	100	0	0	Ref_1	0	0	0	0
11166.FD.18907.dromedary	11166	87622	22.1229	2.50798	fecal	none	F	healthy	captive	adult	Beauval Zoopark	France	Dromedary	Camelus dromedarius	2014-09-19	beau.Jamilah	Jamilah			Camelus dromedarius	flightless	flightless	Camelus dromedarius	ABC	0	1	0	Ref_1					Ref_117	1	601000		ABC		0	0	0	100	0	0	Ref_1	0	0	0	0
11166.FD.0306.oryx	11166	72311	75.3155	8.07258	fecal	none	unknown	unknown	captive	unknown	Montpellier Zoo	France	East African oryx	Oryx beisa	2013-04-05			mont.eastafricanoryx.1	mont.eastafricanoryx.1	Oryx beisa	flightless	flightless	Oryx beisa	D1	1	1	1	Ref_2					Ref_58	1	200577		ABC		0	0	0	100	0	0	Ref_61	0	0	0	0
11166.FD.0351.colobus	11166	79412	20.3632	3.47857	anal	none	F	healthy	captive	adult	Besancon Museum	France	Eastern blackandwhite colobus	Colobus guereza kikuyensis	2014-01-30	besancon.B08144	B08144			Colobus guereza kikuyensis	flightless	flightless	Colobus guereza kikuyensis	ABC	0	1	0	Ref_1					Ref_117	1	10600		ABC		30	0	0	70	0	0	Ref_1	0	0	0	0
11166.FD.0441.tinamou	11166				fecal	none	unknown	diseased	captive	adult	Beauval Zoopark	France	elegant crested tinamou	Eudromia elegans	2014-08-05	beau.tinamou.1	250000000000000			Eudromia elegans	flighted	weak	Eudromia elegans						1	Tinamous	Tinamidae		Dunning08	1	702.9	PlantSeed	A	Jennifer	0	30	0	30	0	40	Ref_1	0	0	0	0
11166.FD.0479.tamarin	11166	85187	15.8676	4.54468	fecal	none	unknown	diseased	captive	unknown	Beauval Zoopark	France	Emperor tamarin	Saguinus imperator	2014-08-18	beau.emperortamarin.1	Group			Saguinus imperator	flightless	flightless	Saguinus imperator	ABC	0	1	0	Ref_1					Ref_117	1	400		ABC		30	40	30	0	0	0	Ref_1	0	0	0	0
11166.FD.0284.emu	11166				fecal	none	unknown	unknown	captive	unknown	Montpellier Zoo	France	emu	Dromaius novaehollandiae	2013-04-22	mont.emu.1				Dromaius novaehollandiae	flightless	flightless	Dromaius novaehollandiae						5	Emus	Dromaiidae		Dunning08	1	34093.2	Omnivore	A	Jennifer	30	20	0	20	0	30	Ref_1	0	0	0	0
11166.FD.0456.mongoose	11166	99805	13.3507	4.62757	fecal	none	unknown	healthy	captive	adult	Beauval Zoopark	France	Ethiopian dwarf mangoose	Helogale hirtula	2014-08-11	beau.ethiopiandwarfmongoose.1	Group			Helogale hirtula	flightless	flightless	Helogale hirtula	ABC	0	1	0	Ref_1					Ref_117	1	289		ABC		10	70	0	0	0	0	Ref_1	0	0	0	20
11166.FD.0282.otter	11166	158414	3.82672	1.591	fecal	none	unknown	unknown	captive	unknown	Montpellier Zoo	France	European otter	Lutra lutra	2013-03-03			mont.europeanotter.1	mont.europeanotter.1	Lutra lutra	flightless	flightless	Lutra lutra	ABC	1	1	1	Ref_1					Ref_117	1	8785.14		ABC		0	30	0	0	0	0	Ref_1	30	10	30	0
11166.FD.0495.cat	11166	78321	9.19365	4.38177	fecal	none	unknown	healthy	captive	adult	Beauval Zoopark	France	Fishing cat	Prionailurus viverrinus	2014-08-24			beau.fishingcat.1	beau.fishingcat	Prionailurus viverrinus	flightless	flightless	Prionailurus viverrinus	ABC	0	0	1	Ref_1					Ref_117	1	9140.33		ABC		0	20	0	0	0	0	Ref_1	20	20	40	0
11166.FD.02770.gemsbok	11166	119864	75.3291	7.71066	fecal	none	M	unknown	captive	unknown	Sigean African Reserve	France	Gemsbok	Oryx gazella	2014-06-03	sig.gemsbok.1				Oryx gazella	flightless	flightless	Oryx gazella	ABC	1	1	1	Ref_1					Ref_117	1	169001		ABC		0	0	0	100	0	0	Ref_1	0	0	0	0
11166.FD.0487.panda	11166	90420	4.83189	2.23136	fecal	none	M	healthy	captive	adult	Beauval Zoopark	France	Giant panda	Ailuropoda melanoleuca	2014-08-22	beau.YuanZi	Yuan Zi			Ailuropoda melanoleuca	flightless	flightless	Ailuropoda melanoleuca	ABC	1	0	1	Ref_1					Ref_117	1	108400		ABC		0	0	0	90	0	0	Ref_1	0	10	0	0
11166.FD.0475.tamarin	11166	90835	19.0638	4.61335	fecal	none	unknown	healthy	captive	unknown	Beauval Zoopark	France	Golden lion tamarin	Leontopithecus rosalia	2014-08-18	beau.gltamarin.1	Group			Leontopithecus rosalia	flightless	flightless	Leontopithecus rosalia	ABC	0	1	0	Ref_1					Ref_117	1	535.5		ABC		50	50	0	0	0	0	Ref_1	0	0	0	0
11166.FD.0313.mangabey	11166	209692	36.87	6.80439	fecal	none	F	unknown	captive	unknown	Montpellier Zoo	France	Goldenbellied mangabey	Cercocebus chrysogaster	2013-06-06	mont.M10010	M10010			Cercocebus chrysogaster	flightless	flightless	Cercocebus chrysogaster	ABC	0	1	0	Ref_1					Ref_118	1	12000		D1		70	20	0	0	0	0	Ref_2	0	0	0	10
11166.FD.0316.mangabey	11166	281774	42.8112	6.91108	fecal	none	M	unknown	captive	unknown	Montpellier Zoo	France	Goldenbellied mangabey	Cercocebus chrysogaster	2013-06-06	mont.M10009	M10009			Cercocebus chrysogaster	flightless	flightless	Cercocebus chrysogaster	ABC	0	1	0	Ref_1					Ref_118	1	12000		D1		70	20	0	0	0	0	Ref_2	0	0	0	10
11166.FD.0387.tamarin	11166	84553	11.9035	2.98753	anal	none	M	diseased	captive	adult	Besancon Museum	France	Goldenheaded lion tamarin	Leontopithecus chrysomelas	2013-07-10	besancon.B02130	B02130			Leontopithecus chrysomelas	flightless	flightless	Leontopithecus chrysomelas	ABC	0	1	0	Ref_1					Ref_58	1	572.8		ABC		50	50	0	0	0	0	Ref_1	0	0	0	0
11166.FD.0183.lemur	11166	209234	33.2154	5.97561	fecal	none	unknown	unknown	captive	unknown	Sigean African Reserve	France	Gray mouse lemur	Microcebus murinus	2013-04-10	sig.graymouselemur.1				Microcebus murinus	flightless	flightless	Microcebus murinus	ABC	0	0	1	Ref_1					Ref_117	1	69		ABC		30	20	10	20	0	0	Ref_1	20	0	0	0
11166.FD.0360.lemur	11166	114083	21.6789	5.20892	anal	none	M	healthy	captive	adult	Besancon Museum	France	Greater bamboo lemur	Prolemur simus	2013-04-05	besancon.B10073	B10073			Prolemur simus	flightless	flightless	Prolemur simus	ABC	1	0	0	Ref_1					Ref_58	1	2030.41		ABC		10	0	0	90	0	0	Ref_101	0	0	0	0
11166.FD.0575.grison	11166	56758	2.3136	0.189236	fecal	none	F	roadkilled	captive	adult	Pasteur Cayenne	France	Greater grison	Galictis vittata	2015-01-27	pas.M178	M178			Galictis vittata	flightless	flightless	Galictis vittata	ABC	1	1	1	Ref_1					Ref_117	1	3200		ABC		20	20	0	0	0	0	Ref_1	20	30	0	10
11166.FD.0165.kudu	11166	97839	44.7938	7.16291	fecal	none	F	unknown	captive	unknown	Sigean African Reserve	France	Greater kudu	Tragelaphus strepsiceros	2013-03-30	sig.greaterkudu.1				Tragelaphus strepsiceros	flightless	flightless	Tragelaphus strepsiceros	ABC	1	1	1	Ref_1					Ref_117	1	213501		ABC		0	0	0	100	0	0	Ref_1	0	0	0	0
11166.FD.01680.kudu	11166	72996	48.0935	7.16081	fecal	none	M	unknown	captive	unknown	Sigean African Reserve	France	Greater kudu	Tragelaphus strepsiceros	2013-04-09	sig.greaterkudu.2				Tragelaphus strepsiceros	flightless	flightless	Tragelaphus strepsiceros	ABC	1	1	1	Ref_1					Ref_117	1	213501		ABC		0	0	0	100	0	0	Ref_1	0	0	0	0
11166.FD.0223.kudu	11166	112295	72.911	8.03008	fecal	none	M	unknown	captive	unknown	Sigean African Reserve	France	Greater kudu	Tragelaphus strepsiceros	2013-12-06	sig.greaterkudu.3				Tragelaphus strepsiceros	flightless	flightless	Tragelaphus strepsiceros	ABC	1	1	1	Ref_1					Ref_117	1	213501		ABC		0	0	0	100	0	0	Ref_1	0	0	0	0
11166.FD.0461.rhea	11166				fecal	none	unknown	healthy	captive	adult	Beauval Zoopark	France	Greater rhea	Rhea americana	2014-08-11	beau.greaterrhea.1				Rhea americana	flightless	flightless	Rhea americana						3	Rheas	Rheidae		Dunning08	1	23000	Omnivore	A	Jennifer	20	20	0	20	0	20	Ref_1	10	10	0	0
11166.FD.0222.zebra	11166	102696	85.5208	8.10318	fecal	none	unknown	unknown	captive	unknown	Sigean African Reserve	France	Grevys zebra	Equus grevyi	2013-04-05			sig.grevyszebra.1	sig.grevyszebra.1	Equus grevyi	flightless	flightless	Equus grevyi	ABC	1	1	1	Ref_1					Ref_117	1	408000		ABC		0	0	0	100	0	0	Ref_1	0	0	0	0
11166.FD.02590.zebra	11166	119087	77.4899	7.64441	fecal	none	M	unknown	captive	unknown	Sigean African Reserve	France	Grevys zebra	Equus grevyi	2013-09-08	sig.Gary	Gary			Equus grevyi	flightless	flightless	Equus grevyi	ABC	1	1	1	Ref_1					Ref_117	1	408000		ABC		0	0	0	100	0	0	Ref_1	0	0	0	0
11166.FD.0071.guanaco	11166	119192	81.5009	8.41155	fecal	none	unknown	unknown	captive	adult	Gramat Animal Park	France	Guanaco	Lama guanicoe	2013-01-03			gramat.guanaco.1	gramat.guanaco.1	Lama guanicoe	flightless	flightless	Lama guanicoe	ABC	0	1	0	Ref_1					Ref_117	1	142500		ABC		0	0	0	100	0	0	Ref_1	0	0	0	0
11166.FD.0072.guanaco	11166	159668	78.9023	8.17249	fecal	none	unknown	unknown	captive	adult	Gramat Animal Park	France	Guanaco	Lama guanicoe	2013-01-03			gramat.guanaco.2	gramat.guanaco.2	Lama guanicoe	flightless	flightless	Lama guanicoe	ABC	0	1	0	Ref_1					Ref_117	1	142500		ABC		0	0	0	100	0	0	Ref_1	0	0	0	0
11166.FD.0366.baboon	11166	98714	37.3786	5.78815	anal	none	M	healthy	captive	subadult	Besancon Museum	France	Guinea baboon	Papio papio	2013-05-02	besancon.B11052	B11052			Papio papio	flightless	flightless	Papio papio	ABC	0	1	0	Ref_1					Ref_58	1	18026		ABC		20	10	0	40	0	10	Ref_1	0	0	0	20
11166.FD.0388.baboon	11166	72344	23.3882	3.84125	anal	none	M	healthy	captive	subadult	Besancon Museum	France	Guinea baboon	Papio papio	2013-05-02	besancon.B09180	B09180			Papio papio	flightless	flightless	Papio papio	ABC	0	1	0	Ref_1					Ref_58	1	18026		ABC		20	10	0	40	0	10	Ref_1	0	0	0	20
11166.FD.0204.zebra	11166	121609	77.0993	7.79864	fecal	none	M	unknown	captive	unknown	Sigean African Reserve	France	Hartmanns mountain zebra	Equus zebra hartmannae	2013-04-09	sig.mountainzebra.1				Equus zebra hartmannae	flightless	flightless	Equus zebra hartmannae	ABC	1	1	1	Ref_1					Ref_117	1	286999		ABC		0	0	0	100	0	0	Ref_1	0	0	0	0
11166.FD.0207.zebra	11166	120010	66.9881	7.57305	fecal	none	M	unknown	captive	unknown	Sigean African Reserve	France	Hartmanns mountain zebra	Equus zebra hartmannae	2013-04-20	sig.mountainzebra.2				Equus zebra hartmannae	flightless	flightless	Equus zebra hartmannae	ABC	1	1	1	Ref_1					Ref_117	1	286999		ABC		0	0	0	100	0	0	Ref_1	0	0	0	0
11166.FD.02410.zebra	11166	104239	74.2596	7.69154	fecal	none	F	unknown	captive	unknown	Sigean African Reserve	France	Hartmanns mountain zebra	Equus zebra hartmannae	2013-06-29	sig.mountainzebra.3				Equus zebra hartmannae	flightless	flightless	Equus zebra hartmannae	ABC	1	1	1	Ref_1					Ref_117	1	286999		ABC		0	0	0	100	0	0	Ref_1	0	0	0	0
11166.FD.0417.Helmetedcurassow	11166	7602	50.5074	2.02851	fecal	none	unknown	healthy	captive	juvenile	Beauval Zoopark	France	Helmeted curassow	Pauxi pauxi	2014-07-17	beau.helmentedcurrasow.1				Pauxi pauxi	flighted	strong	Pauxi pauxi						8	Guans and curassows	Cracidae		Dunning08	1	3117.69	PlantSeed	A	Jennifer	40	0	0	20	0	40	Ref_2	0	0	0	0
11166.FD.0244.tortoise	11166	83630	44.3108	6.03666	fecal	none	unknown	unknown	captive	juvenile	Sigean African Reserve	France	Hermanns tortoise	Testudo hermanni	2013-06-20	sig.hermannstortoise.1				Testudo hermanni	flightless	flightless	Testudo hermanni
11166.FD.0378.Hyacinthmacaw	11166	12690	5.52314	0.175637	anal	none	F	healthy	captive	adult	Besancon Museum	France	Hyacinth macaw	Anodorhynchus hyacinthinus	2013-04-04	besancon.B01113	B01113			Anodorhynchus hyacinthinus	flighted	strong	Anodorhynchus hyacinthinus						68	Parrots	Psittacidae		Dunning08	1	1331	FruiNect	A	Carolina	100	0	0	0	0	0	Ref_4	0	0	0	0
11166.FD.0295.wolf	11166	173170	13.8295	4.44563	fecal	none	unknown	unknown	captive	unknown	Montpellier Zoo	France	Iberian wolf	Canis lupus signatus	2013-04-11			mont.iberianwolf.1	mont.iberianwolf.1	Canis lupus signatus	flightless	flightless	Canis lupus signatus	ABC	1	0	1	Ref_1					Ref_117	1	32183.3		ABC		0	0	0	0	0	0	Ref_1	0	100	0	0
11166.FD.01830.impala	11166	145728	59.541	7.58977	fecal	none	M	unknown	captive	unknown	Sigean African Reserve	France	Impala	Aepyceros melampus	2013-05-08	sig.impala.2				Aepyceros melampus	flightless	flightless	Aepyceros melampus	ABC	1	1	1	Ref_1					Ref_117	1	52500.1		ABC		0	0	0	100	0	0	Ref_1	0	0	0	0
11166.FD.0238.impala	11166	100399	65.8942	7.52988	fecal	none	F	unknown	captive	unknown	Sigean African Reserve	France	Impala	Aepyceros melampus	2013-06-06	sig.impala.3				Aepyceros melampus	flightless	flightless	Aepyceros melampus	ABC	1	1	1	Ref_1					Ref_117	1	52500.1		ABC		0	0	0	100	0	0	Ref_1	0	0	0	0
11166.FD.0265.impala	11166	77191	64.4346	7.32474	fecal	none	M	unknown	captive	unknown	Sigean African Reserve	France	Impala	Aepyceros melampus	2013-03-13	sig.impala.1				Aepyceros melampus	flightless	flightless	Aepyceros melampus	ABC	1	1	1	Ref_1					Ref_117	1	52500.1		ABC		0	0	0	100	0	0	Ref_1	0	0	0	0
11166.FD.0303.deer	11166	102087	62.5301	7.67116	fecal	none	unknown	unknown	captive	unknown	Montpellier Zoo	France	Indian hog deer	Hyelaphus porcinus	2013-04-05			mont.indianhogdeer.1	mont.indianhogdeer.1	Axis porcinus	flightless	flightless	Axis porcinus	ABC	1	0	1	Ref_1					Ref_117	1	34418.5		ABC		10	0	0	90	0	0	Ref_1	0	0	0	0
11166.FD.0496.deer	11166	84634	62.1211	7.26425	fecal	none	F	healthy	captive	adult	Beauval Zoopark	France	Indian hog deer	Hyelaphus porcinus	2014-08-27			beau.indianhogdeer.1	beau.indianhogdeer	Axis porcinus	flightless	flightless	Axis porcinus	ABC	1	0	1	Ref_1					Ref_117	1	34418.5		ABC		10	0	0	90	0	0	Ref_1	0	0	0	0
11166.FD.0462.rhinoceros	11166	115463	50.0013	6.20026	fecal	none	unknown	healthy	captive	adult	Beauval Zoopark	France	Indian rhinoceros	Rhinoceros unicornis	2014-08-11	beau.indianrhinoceros.1				Rhinoceros unicornis	flightless	flightless	Rhinoceros unicornis	ABC	1	1	1	Ref_1					Ref_117	1	1602333		ABC		20	0	0	80	0	0	Ref_1	0	0	0	0
11166.FD.0105.jaguar	11166	197716	15.9552	4.67433	fecal	none	F	diseased	captive	adult	Toulon Zoo	France	Jaguar	Panthera onca	2013-04-08	toulon.250229600059990	250000000000000			Panthera onca	flightless	flightless	Panthera onca	ABC	1	1	1	Ref_1					Ref_117	1	100000		ABC		0	0	0	0	0	0	Ref_1	10	80	10	0
11166.FD.0108.jaguar	11166	182988	8.40568	3.9266	fecal	none	M	healthy	captive	adult	Toulon Zoo	France	Jaguar	Panthera onca	2013-04-08	toulon.978000000809699	978000000000000			Panthera onca	flightless	flightless	Panthera onca	ABC	1	1	1	Ref_1					Ref_117	1	100000		ABC		0	0	0	0	0	0	Ref_1	10	80	10	0
11166.FD.0112.jaguar	11166	168474	12.6233	3.93309	fecal	none	M	healthy	captive	adult	Toulon Zoo	France	Jaguar	Panthera onca	2013-04-08	toulon.968000000722144	968000000000000			Panthera onca	flightless	flightless	Panthera onca	ABC	1	1	1	Ref_1					Ref_117	1	100000		ABC		0	0	0	0	0	0	Ref_1	10	80	10	0
11166.FD.0440.jaguar	11166	100437	8.71307	3.80615	fecal	none	unknown	healthy	captive	adult	Beauval Zoopark	France	Jaguar	Panthera onca	2014-07-26	beau.jaguar.1				Panthera onca	flightless	flightless	Panthera onca	ABC	1	1	1	Ref_1					Ref_117	1	100000		ABC		0	0	0	0	0	0	Ref_1	10	80	10	0
11166.FD.0577.jaguarundi	11166	62968	10.1213	2.89655	fecal	none	F	roadkilled	wild	adult	Pasteur Cayenne	France	Jaguarundi	Puma yagouaroundi	2015-01-27	pas.M1572	M1572			Puma yagouaroundi	flightless	flightless	Puma yagouaroundi	ABC	1	1	0	Ref_1					Ref_58	1	6875		ABC		10	10	0	0	0	0	Ref_110	0	80	0	0
11166.FD.0083.mousedeer	11166	195724	32.2535	3.39173	fecal	none	unknown	unknown	captive	unknown	Lille Zoo	France	Java mousedeer	Tragulus javanicus	2013-05-23			lille.javamousedeer.1	lille.javamousedeer.1	Tragulus javanicus	flightless	flightless	Tragulus javanicus	ABC	0	0	1	Ref_1					Ref_117	1	2775		ABC		20	0	0	80	0	0	Ref_1	0	0	0	0
11166.FD.0084.mousedeer	11166	161463	25.2194	3.00486	fecal	none	unknown	unknown	captive	unknown	Lille Zoo	France	Java mousedeer	Tragulus javanicus	2013-05-23			lille.javamousedeer.2	lille.javamousedeer.2	Tragulus javanicus	flightless	flightless	Tragulus javanicus	ABC	0	0	1	Ref_1					Ref_117	1	2775		ABC		20	0	0	80	0	0	Ref_1	0	0	0	0
11166.FD.0391.Javasparrow	11166				fecal	none	unknown	healthy	captive	adult	Beauval Zoopark	France	Java sparrow	Lonchura oryzivora	2014-07-16	beau.javasparrow.1				Padda oryzivora	flighted	strong	Padda oryzivora						169	Waxbills, grass finches, munias and allies	Estrildidae		Dunning08	1	24.8	PlantSeed	A	Jennifer	0	10	0	0	0	90	Ref_15	0	0	0	0
11166.FD.0425.lutung	11166	90081	42.416	6.52637	fecal	none	unknown	healthy	captive	unknown	Beauval Zoopark	France	Javan lutung	Trachypithecus auratus	2014-07-18			beau.javanlutung.1	beau.javanlutung	Trachypithecus auratus	flightless	flightless	Trachypithecus auratus	ABC	0	1	0	Ref_1					Ref_117	1	7100		ABC		30	0	0	70	0	0	Ref_1	0	0	0	0
11166.FD.0574.kinkajou	11166	80583	14.2752	1.85807	fecal	none	F	roadkilled	wild	adult	Pasteur Cayenne	France	Kinkajou	Potos flavus	2015-01-26	pas.M1749	M1749			Potos flavus	flightless	flightless	Potos flavus	ABC	0	0	1	Ref_1					Ref_117	1	3000		ABC		80	10	0	0	0	0	Ref_1	0	0	0	10
11166.FD.0491.koala	11166	79545	20.8127	5.00332	fecal	none	unknown	healthy	captive	adult	Beauval Zoopark	France	Koala	Phascolarctos cinereus	2014-08-22		Group	beau.koala.1	beau.koala	Phascolarctos cinereus	flightless	flightless	Phascolarctos cinereus	ABC	0	0	1	Ref_1					Ref_117	1	10250		ABC		0	0	0	100	0	0	Ref_1	0	0	0	0
11166.FD.0229.gibbon	11166	189367	27.7659	5.11558	fecal	none	M	unknown	captive	unknown	Sigean African Reserve	France	Lar gibbon	Hylobates lar	2013-06-06	sig.largibbon.1				Hylobates lar	flightless	flightless	Hylobates lar	ABC	0	1	0	Ref_1					Ref_117	1	4892		ABC		70	10	0	20	0	0	Ref_1	0	0	0	0
11166.FD.0457.lechwe	11166	78066	62.2594	7.25968	fecal	none	unknown	healthy	captive	adult	Beauval Zoopark	France	Lechwe	Kobus leche	2014-08-11	beau.lechwe.1	Group			Kobus leche	flightless	flightless	Kobus leche	ABC	1	1	1	Ref_1					Ref_117	1	110749		ABC		0	0	0	100	0	0	Ref_1	0	0	0	0
11166.FD.0469.macaque	11166	63254	31.1564	5.34618	fecal	none	unknown	healthy	captive	adult	Beauval Zoopark	France	Liontailed macaque	Macaca silenus	2014-08-18		Group	beau.liontailedmacaque.1	beau.liontailedmacaque	Macaca silenus	flightless	flightless	Macaca silenus	ABC	0	1	0	Ref_1					Ref_117	1	4750		ABC		30	10	0	40	0	20	Ref_1	0	0	0	0
11166.FD.0198.meerkat	11166	94151	17.7454	4.34199	fecal	none	M	unknown	captive	unknown	Sigean African Reserve	France	Meerkat	Suricata suricatta	2013-05-20	sig.meerkat.1				Suricata suricatta	flightless	flightless	Suricata suricatta	ABC	0	1	0	Ref_1					Ref_117	1	725.5		ABC		0	70	0	10	0	0	Ref_1	0	0	0	20
11166.FD.0463.meerkat	11166	91776	20.4648	4.64941	fecal	none	unknown	healthy	captive	adult	Beauval Zoopark	France	Meerkat	Suricata suricatta	2014-08-11		Group	beau.meerkat.1	beau.meerkat	Suricata suricatta	flightless	flightless	Suricata suricatta	ABC	0	1	0	Ref_1					Ref_117	1	725.5		ABC		0	70	0	10	0	0	Ref_1	0	0	0	20
11166.FD.0500.meerkat	11166	115380	8.83066	2.94128	fecal	none	unknown	healthy	captive	adult	Beauval Zoopark	France	Meerkat	Suricata suricatta	2014-08-27		Group	beau.meerkat.1	beau.meerkat	Suricata suricatta	flightless	flightless	Suricata suricatta	ABC	0	1	0	Ref_1					Ref_117	1	725.5		ABC		0	70	0	10	0	0	Ref_1	0	0	0	20
11166.FD.0305.guenon	11166	297977	32.9991	5.5254	fecal	none	F	unknown	captive	unknown	Montpellier Zoo	France	Moustached guenon	Cercopithecus cephus	2013-06-12	mont.11446186	11446186			Cercopithecus cephus	flightless	flightless	Cercopithecus cephus	ABC	0	1	0	Ref_1					Ref_117	1	3484.98		ABC		50	20	0	10	0	10	Ref_1	0	0	0	10
11166.FD.0308.guenon	11166	210733	41.6443	7.21007	fecal	none	M	unknown	captive	unknown	Montpellier Zoo	France	Moustached guenon	Cercopithecus cephus	2013-06-06	mont.M10109	M10109			Cercopithecus cephus	flightless	flightless	Cercopithecus cephus	ABC	0	1	0	Ref_1					Ref_117	1	3484.98		ABC		50	20	0	10	0	10	Ref_1	0	0	0	10
11166.FD.0369.pig	11166	89826	10.174	2.59408	anal	none	M	healthy	captive	adult	Besancon Museum	France	Negros warty pig	Sus cebifrons negrinus	2013-05-23	besancon.B10097	B10097			Sus cebifrons negrinus	flightless	flightless	Sus cebifrons negrinus	ABC	1	0	1	Ref_1					Ref_58	1	190792		ABC		0	10	0	60	10	10	Ref_1	0	0	0	10
11166.FD.0453.nilgai	11166	73956	82.4182	8.11985	fecal	none	unknown	healthy	captive	adult	Beauval Zoopark	France	Nilgai	Boselaphus tragocamelus	2014-08-11		Group	beau.nilgai.1	beau.nilgai	Boselaphus tragocamelus	flightless	flightless	Boselaphus tragocamelus	ABC	1	1	0	Ref_1					Ref_117	1	169000		ABC		20	0	0	80	0	0	Ref_1	0	0	0	0
11166.FD.0572.armadillo	11166	85155	18.9219	3.83637	fecal	none	F	roadkilled	wild	adult	Pasteur Cayenne	France	Ninebanded armadillo	Dasypus novemcinctus	2015-01-21	pas.M1746	M1746			Dasypus novemcinctus	flightless	flightless	Dasypus novemcinctus	ABC	0	0	1	Ref_1					Ref_117	1	4203.78		ABC		0	100	0	0	0	0	Ref_1	0	0	0	0
11166.FD.0446.langur	11166				fecal	none	unknown	healthy	captive	unknown	Beauval Zoopark	France	Northen plain gray langur	Semnopithecus entellus	2014-08-07		Group	beau.graylangur.1	beau.graylangur	Semnopithecus entellus	flightless	flightless	Semnopithecus entellus	ABC	1	1	0	Ref_1					Ref_117	1	11529.8		ABC		10	0	0	90	0	0	Ref_1	0	0	0	0
11166.FD.0466.langur	11166	108058	45.7424	7.19046	fecal	none	F	healthy	captive	adult	Beauval Zoopark	France	Northen plain gray langurs	Semnopithecus entellus	2014-08-13	beau.Rana	Rana			Semnopithecus entellus	flightless	flightless	Semnopithecus entellus	ABC	1	1	0	Ref_1					Ref_117	1	11529.8		ABC		10	0	0	90	0	0	Ref_1	0	0	0	0
11166.FD.0460.okapi	11166	96928	49.8199	7.18768	fecal	none	F	healthy	captive	adult	Beauval Zoopark	France	Okapi	Okapia johnstoni	2014-08-11	beau.Ann	Ann			Okapia johnstoni	flightless	flightless	Okapia johnstoni	ABC	0	1	0	Ref_1					Ref_117	1	230001		ABC		0	0	0	100	0	0	Ref_1	0	0	0	0
11166.FD.18740.okapi	11166	98074	9.37938	2.32305	fecal	none	F	diseased	captive	juvenile	Beauval Zoopark	France	Okapi	Okapia johnstoni	2014-10-05	beau.Ann	Ann			Okapia johnstoni	flightless	flightless	Okapia johnstoni	ABC	0	1	0	Ref_1					Ref_117	1	230001		ABC		0	0	0	100	0	0	Ref_1	0	0	0	0
11166.FD.0235.onager	11166				fecal	none	M	unknown	captive	unknown	Sigean African Reserve	France	Onager	Equus hemonius	2013-09-04	sig.onager.1				Equus hemonius	flightless	flightless	Equus hemonius	ABC	1	1	1	Ref_1					Ref_117	1	240000		ABC		0	0	0	100	0	0	Ref_1	0	0	0	0
11166.FD.0290.onager	11166	103617	69.1244	7.82108	fecal	none	unknown	unknown	captive	unknown	Montpellier Zoo	France	Onager	Equus hemonius	2013-03-25			mont.onager.1	mont.onager.1	Equus hemonius	flightless	flightless	Equus hemonius	ABC	1	1	1	Ref_1					Ref_117	1	240000		ABC		0	0	0	100	0	0	Ref_1	0	0	0	0
11166.FD.0291.onager	11166	84694	88.9263	8.29188	fecal	none	unknown	unknown	captive	unknown	Montpellier Zoo	France	Onager	Equus hemonius	2013-04-22			mont.onager.2	mont.onager.2	Equus hemonius	flightless	flightless	Equus hemonius	ABC	1	1	1	Ref_1					Ref_117	1	240000		ABC		0	0	0	100	0	0	Ref_1	0	0	0	0
11166.FD.0292.onager	11166	109820	91.263	8.5368	fecal	none	unknown	unknown	captive	unknown	Montpellier Zoo	France	Onager	Equus hemonius	2013-04-08			mont.onager.1	mont.onager.1	Equus hemonius	flightless	flightless	Equus hemonius	ABC	1	1	1	Ref_1					Ref_117	1	240000		ABC		0	0	0	100	0	0	Ref_1	0	0	0	0
11166.FD.0210.ostrich	11166				fecal	none	unknown	unknown	captive	unknown	Sigean African Reserve	France	ostrich	Struthio camelus	2013-04-12	sig.ostrich.1				Struthio camelus	flightless	flightless	Struthio camelus						2	Ostriches	Struthionidae		Dunning08	1	111000	PlantSeed	A	Jennifer	0	10	0	50	0	30	Ref_1	0	0	0	10
11166.FD.0372.sheep	11166	100051	64.9161	7.48751	anal	none	M	healthy	captive	adult	Besancon Museum	France	Ouessant sheep	Ovis aries aries	2013-05-06	besancon.B08054	B08054			Ovis aries aries	flightless	flightless	Ovis aries aries	ABC	1	1	1	Ref_1					Ref_117	1	50000		ABC		0	0	0	100	0	0	Ref_1	0	0	0	0
11166.FD.0394.Palmcockatoo	11166	7859	26.5007	2.26671	fecal	none	F	injured	captive	subadult	Beauval Zoopark	France	Palm cockatoo	Probosciger aterrimus	2014-07-16	beau.250228719000595	250000000000000			Probosciger aterrimus	flighted	strong	Probosciger aterrimus						68	Parrots	Psittacidae		Dunning08	1	841	PlantSeed	A	Carolina	40	0	0	30	0	30	Ref_4	0	0	0	0
11166.FD.0454.mara	11166	114020	51.7179	6.94123	fecal	none	unknown	healthy	captive	adult	Beauval Zoopark	France	Patagonian mara	Dolichotis patagonum	2014-08-11		Group	beau.patagonianmara.1	beau.patagonianmara	Dolichotis patagonum	flightless	flightless	Dolichotis patagonum	ABC	0	1	0	Ref_1					Ref_117	1	8000		ABC		0	0	0	100	0	0	Ref_1	0	0	0	0
11166.FD.18888.mara	11166	58863	10.0231	3.36539	fecal	none	F	healthy	captive	adult	Beauval Zoopark	France	Patagonian mara	Dolichotis patagonum	2014-10-30			beau.patagonianmara.2	beau.patagonianmara	Dolichotis patagonum	flightless	flightless	Dolichotis patagonum	ABC	0	1	0	Ref_1					Ref_117	1	8000		ABC		0	0	0	100	0	0	Ref_1	0	0	0	0
11166.FD.0434.monkey	11166	58810	26.0779	5.85652	fecal	none	M	injured	captive	adult	Beauval Zoopark	France	Patas monkey	Erythrocebus patas	2014-07-24	beau.Tell	Tell			Erythrocebus patas	flightless	flightless	Erythrocebus patas	ABC	0	1	0	Ref_1					Ref_117	1	8090		ABC		40	0	0	40	0	20	Ref_1	0	0	0	0
11166.FD.0470.monkey	11166	85370	30.1891	5.42796	fecal	none	unknown	healthy	captive	unknown	Beauval Zoopark	France	Patas monkey	Erythrocebus patas	2014-08-18			beau.patasmonkey.1	beau.patasmonkey	Erythrocebus patas	flightless	flightless	Erythrocebus patas	ABC	0	1	0	Ref_1					Ref_117	1	8090		ABC		40	0	0	40	0	20	Ref_1	0	0	0	0
11166.FD.0488.squirrel	11166	104415	33.7893	6.87409	fecal	none	unknown	healthy	captive	adult	Beauval Zoopark	France	Prevosts squirrel	Callosciurus prevostii	2014-08-22	beau.prevostssquirrel.1	Group			Callosciurus prevostii	flightless	flightless	Callosciurus prevostii	ABC	0	1	0	Ref_1					Ref_117	1	361.46		ABC		20	20	0	30	0	20	Ref_1	0	0	0	10
11166.FD.0139.loris	11166	176170	33.0348	5.27222	fecal	none	F	healthy	captive	juvenile	Lille Zoo	France	Pygmy slow loris	Nycticebus pygmaeus	2014-04-17	lille.3106	3106			Nycticebus pygmaeus	flightless	flightless	Nycticebus pygmaeus	ABC	0	0	1	Ref_1					Ref_117	1	900		ABC		20	40	0	0	0	0	Ref_1	10	30	0	0
11166.FD.0142.loris	11166	200348	33.1162	5.45776	fecal	none	F	healthy	captive	adult	Lille Zoo	France	Pygmy slow loris	Nycticebus pygmaeus	2014-04-17	lille.2845	2845			Nycticebus pygmaeus	flightless	flightless	Nycticebus pygmaeus	ABC	0	0	1	Ref_1					Ref_117	1	900		ABC		20	40	0	0	0	0	Ref_1	10	30	0	0
11166.FD.0143.loris	11166	207391	32.1694	5.46829	fecal	none	F	healthy	captive	adult	Lille Zoo	France	Pygmy slow loris	Nycticebus pygmaeus	2014-04-17	lille.2953	2953			Nycticebus pygmaeus	flightless	flightless	Nycticebus pygmaeus	ABC	0	0	1	Ref_1					Ref_117	1	900		ABC		20	40	0	0	0	0	Ref_1	10	30	0	0
11166.FD.0431.raccoon	11166				fecal	none	unknown	healthy	captive	adult	Beauval Zoopark	France	Raccoon	Procyon lotor	2014-07-23	beau.raccoon.1				Procyon lotor	flightless	flightless	Procyon lotor	ABC	0	0	1	Ref_1					Ref_117	1	5524.97		ABC		20	40	0	0	0	20	Ref_1	20	0	0	0
11166.FD.18949.raccoon	11166	40508	9.72437	3.35396	fecal	none	F	diseased	captive	adult	Beauval Zoopark	France	Raccoon	Procyon lotor	2014-09-07	beau.0001E2F00E	0001E2F00E			Procyon lotor	flightless	flightless	Procyon lotor	ABC	0	0	1	Ref_1					Ref_117	1	5524.97		ABC		20	40	0	0	0	20	Ref_1	20	0	0	0
11166.FD.0414.scarletibis	11166	9409	19.0981	2.66473	fecal	none	unknown	healthy	captive	juvenile	Beauval Zoopark	France	Red ibis	Eudocimus ruber	2014-07-17	beau.redibis.1				Eudocimus ruber	flighted	strong	Eudocimus ruber						24	Ibises and spoonbills	Threskiornithidae		Dunning08	1	660.08	Invertebrate	A	Jennifer	0	90	0	0	0	0	Ref_1	0	0	10	0
11166.FD.0411.redleggedseriema	11166	11621	35.706	3.19223	fecal	none	M	healthy	captive	adult	Beauval Zoopark	France	Red-legged Seriema	Cariama cristata	2014-07-17	beau.250228719000235	250000000000000			Cariama cristata	flighted	strong	Cariama cristata						39	Seriemas	Cariamidae		Dunning08	1	1400	Invertebrate	A	Jennifer	10	60	0	10	0	0	Ref_3	10	10	0	0
11166.FD.0241.wallaby	11166	234964	48.3459	6.51562	fecal	none	M	unknown	captive	unknown	Sigean African Reserve	France	Rednecked wallaby	Macropus rufogriseus	2013-05-29	sig.redneckedwallaby.1				Notamacropus rufogriseus	flightless	flightless	Notamacropus rufogriseus	ABC	1	0	1	Ref_1					Ref_117	1	16850		ABC		0	0	0	100	0	0	Ref_1	0	0	0	0
11166.FD.0325.wallaby	11166	210171	32.0361	5.88355	fecal	none	unknown	unknown	captive	unknown	Montpellier Zoo	France	Rednecked wallaby	Macropus rufogriseus	2013-04-22			mont.redneckedwallaby.1	mont.redneckedwallaby.1	Notamacropus rufogriseus	flightless	flightless	Notamacropus rufogriseus	ABC	1	0	1	Ref_1					Ref_117	1	16850		ABC		0	0	0	100	0	0	Ref_1	0	0	0	0
11166.FD.18911.lemur	11166	80148	16.5042	3.57717	fecal	none	M	diseased	captive	adult	Beauval Zoopark	France	Redruffed lemur	Varecia rubra	2014-10-22			beau.redruffedlemur.1	beau.redruffedlemur	Varecia rubra	flightless	flightless	Varecia rubra	ABC	1	0	0	Ref_1					Ref_58	1	3872.6		ABC		90	0	0	10	0	0	Ref_1	0	0	0	0
11166.FD.0381.Redventedcockatoo	11166	3528			anal	none	M	healthy	captive	adult	Besancon Museum	France	Redvented cockatoo	Cacatua haematuropygia	2013-05-16	besancon.B11122	B11122			Cacatua haematuropygia	flighted	strong	Cacatua haematuropygia						68	Parrots	Psittacidae		Dunning08	1	288	Omnivore	A	Carolina	50	0	0	0	0	50	Ref_4	0	0	0	0
11166.FD.0384.Redventedcockatoo	11166	8504	20.9607	2.26167	anal	none	M	healthy	captive	adult	Besancon Museum	France	Redvented cockatoo	Cacatua haematuropygia	2013-05-16	besancon.B11121	B11121			Cacatua haematuropygia	flighted	strong	Cacatua haematuropygia						68	Parrots	Psittacidae		Dunning08	1	288	Omnivore	A	Carolina	50	0	0	0	0	50	Ref_4	0	0	0	0
11166.FD.0459.muntjac	11166	102832	50.0201	6.99564	fecal	none	unknown	healthy	captive	adult	Beauval Zoopark	France	Reeves muntjac	Muntiacus reevesi	2014-08-11			beau.muntjac.1	beau.muntjac	Muntiacus reevesi	flightless	flightless	Muntiacus reevesi	ABC	1	0	1	Ref_1					Ref_117	1	13500		ABC		20	0	0	80	0	0	Ref_1	0	0	0	0
11166.FD.0040.giraffe	11166	124958	68.5109	7.64607	fecal	none	M	healthy	captive	adult	Sigean African Reserve	France	Reticulated giraffe	Giraffa camelopardalis reticulata	2013-03-29	sig.Philippo	Philippo			Giraffa camelopardalis reticulata	flightless	flightless	Giraffa camelopardalis reticulata	ABC	1	0	1	Ref_1					Ref_117	1	899995		ABC		0	0	0	100	0	0	Ref_1	0	0	0	0
11166.FD.0489.squirrel	11166	83522	40.51	6.19959	fecal	none	M	healthy	captive	adult	Beauval Zoopark	France	Richardsons ground squirrel	Spermophilus richardsonii	2014-08-22			beau.groundsquirrel.1	beau.groundsquirrel	Urocitellus richardsonii	flightless	flightless	Urocitellus richardsonii	ABC	0	1	0	Ref_1					Ref_117	1	406		ABC		0	20	0	40	0	40	Ref_1	0	0	0	0
11166.FD.0447.lemur	11166	100146	27.0373	4.54197	fecal	none	F	diseased	captive	adult	Beauval Zoopark	France	Ringedtail lemur	Lemur catta	2014-08-08			beau.ringtailedlemur.1	beau.ringtailedlemur	Lemur catta	flightless	flightless	Lemur catta	ABC	0	1	0	Ref_1					Ref_117	1	2900		ABC		80	0	0	20	0	0	Ref_1	0	0	0	0
11166.FD.0472.lemur	11166	78192	23.2604	3.49711	fecal	none	F	diseased	captive	adult	Beauval Zoopark	France	Ringedtail lemur	Lemur catta	2014-08-18			beau.ringtailedlemur.1	beau.ringtailedlemur	Lemur catta	flightless	flightless	Lemur catta	ABC	0	1	0	Ref_1					Ref_117	1	2900		ABC		80	0	0	20	0	0	Ref_1	0	0	0	0
11166.FD.hippo.antelope	11166	179292	63.131	7.46471	fecal	none	F	unknown	captive	unknown	Sigean African Reserve	France	Roan antelope	Hippotragus equinus	2013-04-21	sig.roanantelope.1				Hippotragus equinus	flightless	flightless	Hippotragus equinus	ABC	0	1	0	Ref_1					Ref_117	1	269998		ABC		0	0	0	100	0	0	Ref_1	0	0	0	0
11166.FD.0216.python	11166	22			fecal	none	unknown	unknown	captive	unknown	Sigean African Reserve	France	Royal python	Python regius	2013-04-09	sig.royalpython.1				Python regius	flightless	flightless	Python regius
11166.FD.0219.russianratsnake	11166	20100	34.7065	4.49375	fecal	none	unknown	unknown	captive	unknown	Sigean African Reserve	France	Russian rat snake	Elaphe schrenckii	2013-04-22	sig.russianratsnake.1				Elaphe schrenckii	flightless	flightless	Elaphe schrenckii
11166.FD.0019.antelope	11166	137237	70.7305	8.04508	fecal	none	unknown	unknown	captive	adult	Montpellier Zoo	France	Sable antelope	Hippotragus niger	2013-02-06			mont.sableantelope.1	mont.sableantelope.1	Hippotragus niger	flightless	flightless	Hippotragus niger	ABC	0	1	0	Ref_1					Ref_117	1	227499		ABC		0	0	0	100	0	0	Ref_1	0	0	0	0
11166.FD.0020.antelope	11166	66103	74.114	8.29914	fecal	none	unknown	unknown	captive	adult	Montpellier Zoo	France	Sable antelope	Hippotragus niger	2013-02-06			mont.sableantelope.2	mont.sableantelope.2	Hippotragus niger	flightless	flightless	Hippotragus niger	ABC	0	1	0	Ref_1					Ref_117	1	227499		ABC		0	0	0	100	0	0	Ref_1	0	0	0	0
11166.FD.0171.antelope	11166	197472	59.5039	6.71886	fecal	none	M	unknown	captive	unknown	Sigean African Reserve	France	Sable antelope	Hippotragus niger	2013-04-28	sig.sableantelope.1				Hippotragus niger	flightless	flightless	Hippotragus niger	ABC	0	1	0	Ref_1					Ref_117	1	227499		ABC		0	0	0	100	0	0	Ref_1	0	0	0	0
11166.FD.0174.antelope	11166	159025	58.8143	7.10827	fecal	none	M	unknown	captive	unknown	Sigean African Reserve	France	Sable antelope	Hippotragus niger	2013-05-25	sig.sableantelope.2				Hippotragus niger	flightless	flightless	Hippotragus niger	ABC	0	1	0	Ref_1					Ref_117	1	227499		ABC		0	0	0	100	0	0	Ref_1	0	0	0	0
11166.FD.0494.antelope	11166				fecal	none	unknown	healthy	captive	adult	Beauval Zoopark	France	Sable antelope	Hippotragus niger	2014-08-24		Group	beau.sableantelope.1	beau.sableantelope	Hippotragus niger	flightless	flightless	Hippotragus niger	ABC	0	1	0	Ref_1					Ref_117	1	227499		ABC		0	0	0	100	0	0	Ref_1	0	0	0	0
11166.FD.0375.Salmoncrestedcockatoo	11166	11795	4.98514	1.7564	anal	none	F	healthy	captive	juvenile	Besancon Museum	France	Salmoncrested cockatoo	Cacatua moluccensis	2013-05-16	besancon.B12069	B12069			Cacatua moluccensis	flighted	strong	Cacatua moluccensis						68	Parrots	Psittacidae		Dunning08	1	834.99	Omnivore	A	Carolina	50	0	0	0	0	50	Ref_4	0	0	0	0
11166.FD.03050.oryx	11166	82670	79.3748	8.40195	fecal	none	unknown	unknown	captive	unknown	Montpellier Zoo	France	Scimitar oryx	Oryx dammah	2013-04-05			mont.scimitaroryx.1	mont.scimitaroryx.1	Oryx dammah	flightless	flightless	Oryx dammah	ABC	1	1	1	Ref_1					Ref_117	1	200000		ABC		0	0	0	100	0	0	Ref_1	0	0	0	0
11166.FD.0115.serval	11166	121506	14.4672	4.48023	fecal	none	M	diseased	captive	adult	Toulon Zoo	France	Serval	Leptailurus serval	2013-05-08	toulon.Soleil	Soleil			Leptailurus serval	flightless	flightless	Leptailurus serval	ABC	0	0	1	Ref_1					Ref_117	1	12000		ABC		0	0	0	0	0	0	Ref_1	0	100	0	0
11166.FD.18916.serval	11166	89102	11.9762	3.4224	fecal	none	M	healthy	captive	adult	Beauval Zoopark	France	Serval	Leptailurus serval	2014-11-13			beau.serval.1	beau.serval	Leptailurus serval	flightless	flightless	Leptailurus serval	ABC	0	0	1	Ref_1					Ref_117	1	12000		ABC		0	0	0	0	0	0	Ref_1	0	100	0	0
11166.FD.0345.siamang	11166	93254	36.5857	6.01614	anal	none	F	healthy	captive	adult	Besancon Museum	France	Siamang	Symphalangus syndactylus	2013-10-10	besancon.B98140	B98140			Symphalangus syndactylus	flightless	flightless	Symphalangus syndactylus	ABC	0	1	0	Ref_1					Ref_58	1	10839		ABC		80	10	0	10	0	0	Ref_1	0	0	0	0
11166.FD.0065.deer	11166	117999	71.1021	8.3968	fecal	none	unknown	unknown	captive	adult	Gramat Animal Park	France	Sika deer	Cervus nippon	2013-01-03			gramat.sikadeer.1	gramat.sikadeer.1	Cervus nippon	flightless	flightless	Cervus nippon	ABC	1	0	1	Ref_1					Ref_117	1	53000		ABC		0	0	0	100	0	0	Ref_1	0	0	0	0
11166.FD.0066.deer	11166	156777	71.6881	8.29563	fecal	none	unknown	unknown	captive	adult	Gramat Animal Park	France	Sika deer	Cervus nippon	2013-01-03			gramat.sikadeer.2	gramat.sikadeer.2	Cervus nippon	flightless	flightless	Cervus nippon	ABC	1	0	1	Ref_1					Ref_117	1	53000		ABC		0	0	0	100	0	0	Ref_1	0	0	0	0
11166.FD.0363.marmoset	11166	86681	12.0509	4.21182	anal	none	F	diseased	captive	juvenile	Besancon Museum	France	Silvery marmoset	Mico argentatus	2014-02-11	besancon.B13013	B13013			Callithrix argentata	flightless	flightless	Callithrix argentata	ABC	0	1	0	Ref_1					Ref_117	1	440		ABC		60	20	0	0	0	0	Ref_1	0	0	0	20
11166.FD.0471.marmoset	11166	73012	16.0821	3.97176	fecal	none	unknown	healthy	captive	unknown	Beauval Zoopark	France	Silvery marmoset	Callithrix argentata	2014-08-18	beau.silverymarmoset.1	Group			Callithrix argentata	flightless	flightless	Callithrix argentata	ABC	0	1	0	Ref_1					Ref_117	1	440		ABC		60	20	0	0	0	0	Ref_1	0	0	0	20
11166.FD.0045.ass	11166	98444	74.5776	7.05959	fecal	none	M	healthy	captive	adult	Sigean African Reserve	France	Somali wild ass	Equus asinus somalicus	2013-03-29	sig.Tobi	Tobi			Equus asinus somalicus	flightless	flightless	Equus asinus somalicus	ABC	1	1	1	Ref_1					Ref_117	1	244999		ABC		0	0	0	100	0	0	Ref_1	0	0	0	0
11166.FD.0420.ass	11166	75045	15.8913	3.13845	fecal	none	F	healthy	captive	newborn	Beauval Zoopark	France	Somalian wild ass	Equus asinus somalicus	2014-07-18			beau.somalianwildass.1	beau.somalianwildass	Equus asinus somalicus	flightless	flightless	Equus asinus somalicus	ABC	1	1	1	Ref_1					Ref_117	1	244999		ABC		0	0	0	100	0	0	Ref_1	0	0	0	0
11166.FD.0455.ass	11166	47401	71.7434	7.71812	fecal	none	F	healthy	captive	adult	Beauval Zoopark	France	Somalian wild ass	Equus asinus somalicus	2014-08-11	beau.Sayla	Sayla			Equus asinus somalicus	flightless	flightless	Equus asinus somalicus	ABC	1	1	1	Ref_1					Ref_117	1	244999		ABC		0	0	0	100	0	0	Ref_1	0	0	0	0
11166.FD.0300.cassowary	11166	14916	12.0738	1.89776	fecal	none	unknown	unknown	captive	unknown	Montpellier Zoo	France	Southern cassowary	Casuarius casuarius	2013-04-22	mont.Makorpa	Makorpa			Casuarius casuarius	flightless	flightless	Casuarius casuarius						4	Cassowaries	Casuariidae		Dunning08	1	44000	FruiNect	A	Jennifer	80	10	0	0	0	0	Ref_1	0	0	0	10
11166.FD.0571.armadillo	11166	105238	30.9698	5.40833	fecal	none	F	roadkilled	wild	adult	Pasteur Cayenne	France	Southern nakedtail armadillo	Cabassous unicinctus	2015-01-21	pas.M1681	M1681			Cabassous unicinctus	flightless	flightless	Cabassous unicinctus	ABC	1	0	1	Ref_1					Ref_117	1	4799.99		ABC		0	100	0	0	0	0	Ref_1	0	0	0	0
11166.FD.0573.tamandua	11166	93091	38.9647	5.69314	fecal	none	F	roadkilled	wild	adult	Pasteur Cayenne	France	Southern tamandua	Tamandua tetradactyla	2015-01-21	pas.M20	M20			Tamandua tetradactyla	flightless	flightless	Tamandua tetradactyla	ABC	1	1	1	Ref_1					Ref_117	1	5515.06		ABC		0	100	0	0	0	0	Ref_1	0	0	0	0
11166.FD.0437.hyena	11166	94921	18.229	5.3709	fecal	none	unknown	healthy	captive	adult	Beauval Zoopark	France	Spotted hyena	Crocuta crocuta	2014-07-25			beau.spottedhyena.1	beau.spottedhyena	Crocuta crocuta	flightless	flightless	Crocuta crocuta	ABC	1	0	1	Ref_1					Ref_117	1	66492.1		ABC		0	0	0	0	0	0	Ref_1	0	100	0	0
11166.FD.01980.springbok	11166	113614	38.8038	4.42143	fecal	none	unknown	unknown	captive	unknown	Sigean African Reserve	France	Springbok	Antidorcas marsupialis	2013-04-07	sig.springbok.1				Antidorcas marsupialis	flightless	flightless	Antidorcas marsupialis	ABC	1	1	1	Ref_1					Ref_117	1	31500		ABC		0	0	0	100	0	0	Ref_1	0	0	0	0
11166.FD.0226.springbok	11166	62081	57.8635	7.01365	fecal	none	M	unknown	captive	unknown	Sigean African Reserve	France	Springbok	Antidorcas marsupialis	2013-12-01	sig.springbok.2				Antidorcas marsupialis	flightless	flightless	Antidorcas marsupialis	ABC	1	1	1	Ref_1					Ref_117	1	31500		ABC		0	0	0	100	0	0	Ref_1	0	0	0	0
11166.FD.0428.springbok	11166	61556	65.8736	7.72912	fecal	none	M	diseased	captive	adult	Beauval Zoopark	France	Springbok	Antidorcas marsupialis	2014-07-21	beau.014yellow	014 yellow			Antidorcas marsupialis	flightless	flightless	Antidorcas marsupialis	ABC	1	1	1	Ref_1					Ref_117	1	31500		ABC		0	0	0	100	0	0	Ref_1	0	0	0	0
11166.FD.0492.springbok	11166	58623	66.173	7.66702	fecal	none	unknown	healthy	captive	subadult	Beauval Zoopark	France	Springbok	Antidorcas marsupialis	2014-08-24			beau.springbok.1	beau.springbok	Antidorcas marsupialis	flightless	flightless	Antidorcas marsupialis	ABC	1	1	1	Ref_1					Ref_117	1	31500		ABC		0	0	0	100	0	0	Ref_1	0	0	0	0
11166.FD.0501.springbok	11166	94262	54.3399	6.51171	fecal	none	F	diseased	captive	adult	Beauval Zoopark	France	Springbok	Antidorcas marsupialis	2014-09-02	beau.019jaune	019 jaune			Antidorcas marsupialis	flightless	flightless	Antidorcas marsupialis	ABC	1	1	1	Ref_1					Ref_117	1	31500		ABC		0	0	0	100	0	0	Ref_1	0	0	0	0
11166.FD.0122.hyena	11166	184350	27.0302	5.3782	fecal	none	F	diseased	captive	subadult	Toulon Zoo	France	Striped hyena	Hyaena hyaena	2014-02-07	toulon.250228500018114	250000000000000			Hyaena hyaena	flightless	flightless	Hyaena hyaena	ABC	1	0	1	Ref_1					Ref_117	1	41705.1		ABC		10	10	0	0	70	0	Ref_1	0	10	0	0
11166.FD.0298.bear	11166	131007	8.87281	3.15946	fecal	none	unknown	unknown	captive	unknown	Montpellier Zoo	France	Syrian brown bear	Ursus arctos syriacus	2013-04-03			mont.syrianbrownbear.1	mont.syrianbrownbear.1	Ursus arctos syriacus	flightless	flightless	Ursus arctos syriacus	ABC	1	1	0	Ref_1					Ref_117	1	180520		ABC		20	10	0	60	0	0	Ref_1	0	10	0	0
11166.FD.02950.takin	11166	54303	56.7771	7.19187	fecal	none	M	unknown	captive	unknown	Montpellier Zoo	France	Takin	Budorcas taxicolor	2013-04-05			mont.takin.1	mont.takin.1	Budorcas taxicolor	flightless	flightless	Budorcas taxicolor	ABC	1	1	0	Ref_1					Ref_117	1	302000		ABC		0	0	0	100	0	0	Ref_1	0	0	0	0
11166.FD.0296.takin	11166	71552	58.9532	7.55962	fecal	none	unknown	unknown	captive	unknown	Montpellier Zoo	France	Takin	Budorcas taxicolor	2013-04-08			mont.takin.1	mont.takin.1	Budorcas taxicolor	flightless	flightless	Budorcas taxicolor	ABC	1	1	0	Ref_1					Ref_117	1	302000		ABC		0	0	0	100	0	0	Ref_1	0	0	0	0
11166.FD.0576.tayra	11166	85464	7.37244	0.918516	fecal	none	F	roadkilled	captive	adult	Pasteur Cayenne	France	Tayra	Eira barbara	2015-01-27	pas.M38	M38			Eira barbara	flightless	flightless	Eira barbara	ABC	1	1	1	Ref_1					Ref_117	1	3910.03		ABC		10	0	0	0	0	0	Ref_1	0	90	0	0
11166.FD.0147.capuchin	11166	249154	12.0831	3.87685	fecal	none	F	unknown	captive	unknown	Sigean African Reserve	France	Tufted capuchin	Cebus apella	2013-05-19	sig.tuftedcapuchin.1				Cebus apella	flightless	flightless	Cebus apella	ABC	0	1	0	Ref_1					Ref_117	1	2500		ABC		20	20	10	20	0	20	Ref_1	0	0	0	10
11166.FD.0247.capuchin	11166	184692	7.39425	3.13073	fecal	none	F	unknown	captive	unknown	Sigean African Reserve	France	Tufted capuchin	Cebus apella	2013-06-30	sig.tuftedcapuchin.2				Cebus apella	flightless	flightless	Cebus apella	ABC	0	1	0	Ref_1					Ref_117	1	2500		ABC		20	20	10	20	0	20	Ref_1	0	0	0	10
11166.FD.0322.Vicugna	11166	105104	69.6826	7.94701	fecal	none	M	unknown	captive	unknown	Montpellier Zoo	France	Vicugna	Vicugna vicugna	2013-05-27	mont.12087	12087			Vicugna vicugna	flightless	flightless	Vicugna vicugna	ABC	0	1	0	Ref_1					Ref_117	1	47499.6		ABC		0	0	0	100	0	0	Ref_1	0	0	0	0
11166.FD.03250.Vicugna	11166	85889	71.223	7.9106	fecal	none	unknown	unknown	captive	unknown	Montpellier Zoo	France	Vicugna	Vicugna vicugna	2013-05-27	mont.12086	12086			Vicugna vicugna	flightless	flightless	Vicugna vicugna	ABC	0	1	0	Ref_1					Ref_117	1	47499.6		ABC		0	0	0	100	0	0	Ref_1	0	0	0	0
11166.FD.0299.deer	11166	129070	80.3476	8.24189	fecal	none	unknown	unknown	captive	unknown	Montpellier Zoo	France	Vietnamese sika deer	Cervus nippon pseudaxis	2013-04-22			mont.vietnamesesikadeer.1	mont.vietnamesesikadeer.1	Cervus nippon pseudaxis	flightless	flightless	Cervus nippon pseudaxis	ABC	1	0	1	Ref_1					Ref_117	1	53000		ABC		0	0	0	100	0	0	Ref_1	0	0	0	0
11166.FD.0051.watusi	11166	154581	57.3145	7.0173	fecal	none	F	healthy	captive	juvenile	Sigean African Reserve	France	Watusi	Bos taurus watusi	2013-03-29	sig.watusi.1				Bos taurus watusi	flightless	flightless	Bos taurus watusi	ABC	0	1	0	Ref_1					Ref_117	1	900000		ABC		0	0	0	100	0	0	Ref_1	0	0	0	0
11166.FD.0444.gorilla	11166	110830	32.9102	5.62672	fecal	none	F	healthy	captive	juvenile	Beauval Zoopark	France	Western lowland gorilla	Gorilla gorilla gorilla	2014-08-05	beau.Kuimba	Kuimba			Gorilla gorilla gorilla	flightless	flightless	Gorilla gorilla gorilla	ABC	0	1	0	Ref_1					Ref_117	1	131626		ABC		10	0	0	90	0	0	Ref_1	0	0	0	0
11166.FD.0486.gorilla	11166	75247	22.6472	3.59151	fecal	none	M	healthy	captive	adult	Beauval Zoopark	France	Western lowland gorilla	Gorilla gorilla gorilla	2014-08-21	beau.Asato	Asato			Gorilla gorilla gorilla	flightless	flightless	Gorilla gorilla gorilla	ABC	0	1	0	Ref_1					Ref_117	1	131626		ABC		10	0	0	90	0	0	Ref_1	0	0	0	0
11166.FD.0502.gorilla	11166	95924	54.1899	6.67658	fecal	none	F	healthy	captive	adult	Beauval Zoopark	France	Western lowland gorilla	Gorilla gorilla gorilla	2014-09-03	beau.Inge	Inge			Gorilla gorilla gorilla	flightless	flightless	Gorilla gorilla gorilla	ABC	0	1	0	Ref_1					Ref_117	1	131626		ABC		10	0	0	90	0	0	Ref_1	0	0	0	0
11166.FD.18730.gorilla	11166	63086	35.3188	6.66043	fecal	none	F	healthy	captive	adult	Beauval Zoopark	France	Western lowland gorilla	Gorilla gorilla gorilla	2014-09-09	beau.Sheila	Sheila			Gorilla gorilla gorilla	flightless	flightless	Gorilla gorilla gorilla	ABC	0	1	0	Ref_1					Ref_117	1	131626		ABC		10	0	0	90	0	0	Ref_1	0	0	0	0
11166.FD.18951.gorilla	11166	65927	6.54407	3.49894	fecal	none	F	healthy	captive	juvenile	Beauval Zoopark	France	Western lowland gorilla	Gorilla gorilla gorilla	2014-09-16	beau.Kuimba	Kuimba			Gorilla gorilla gorilla	flightless	flightless	Gorilla gorilla gorilla	ABC	0	1	0	Ref_1					Ref_117	1	131626		ABC		10	0	0	90	0	0	Ref_1	0	0	0	0
11166.FD.0031.rhinoceros	11166	77187	51.7329	7.16359	fecal	none	F	healthy	captive	adult	Sigean African Reserve	France	White rhinoceros	Ceratotherium simum	2013-03-29	sig.Douala	Douala			Ceratotherium simum	flightless	flightless	Ceratotherium simum	ABC	1	1	1	Ref_1					Ref_117	1	2.94999e+06		ABC		0	0	0	100	0	0	Ref_1	0	0	0	0
11166.FD.0034.rhinoceros	11166	107193	55.2274	6.98453	fecal	none	M	healthy	captive	adult	Sigean African Reserve	France	White rhinoceros	Ceratotherium simum	2013-03-29	sig.Edgard	Edgard			Ceratotherium simum	flightless	flightless	Ceratotherium simum	ABC	1	1	1	Ref_1					Ref_117	1	2.94999e+06		ABC		0	0	0	100	0	0	Ref_1	0	0	0	0
11166.FD.0037.rhinoceros	11166	99292	55.7842	7.02005	fecal	none	F	healthy	captive	juvenile	Sigean African Reserve	France	White rhinoceros	Ceratotherium simum	2013-03-29	sig.Lima	Lima			Ceratotherium simum	flightless	flightless	Ceratotherium simum	ABC	1	1	1	Ref_1					Ref_117	1	2.94999e+06		ABC		0	0	0	100	0	0	Ref_1	0	0	0	0
11166.FD.0480.saki	11166	122329	35.1824	5.98309	fecal	none	M	healthy	captive	unknown	Beauval Zoopark	France	Whitefaced saki	Pithecia pithecia	2014-08-18		Group	beau.whitefacedsaki.1	beau.whitefacedsaki	Pithecia pithecia	flightless	flightless	Pithecia pithecia	ABC	0	1	0	Ref_1					Ref_117	1	1375.5		ABC		30	0	10	30	0	0	Ref_1	0	30	0	0
11166.FD.18924.saki	11166	113344	26.4573	5.57018	fecal	none	M	healthy	captive	adult	Beauval Zoopark	France	Whitefaced saki	Pithecia pithecia	2014-09-12			beau.whitefacedsaki.2	beau.whitefacedsaki	Pithecia pithecia	flightless	flightless	Pithecia pithecia	ABC	0	1	0	Ref_1					Ref_117	1	1375.5		ABC		30	0	10	30	0	0	Ref_1	0	30	0	0
11166.FD.0186.marmoset	11166	205214	13.1952	4.57843	fecal	none	F	unknown	captive	unknown	Sigean African Reserve	France	Whiteheaded marmoset	Callithrix geoffroyi	2013-04-09	sig.whiteheadedmarmoset.1				Callithrix geoffroyi	flightless	flightless	Callithrix geoffroyi	ABC	0	1	0	Ref_1					Ref_117	1	342		ABC		30	20	40	0	0	0	Ref_1	0	0	0	10
11166.FD.0127.tamarin	11166	200954	14.9661	4.45479	fecal	none	M	healthy	captive	adult	Lille Zoo	France	Whitelipped tamarin	Saguinus labiatus	2014-04-15	lille.3008	3008			Saguinus labiatus	flightless	flightless	Saguinus labiatus	ABC	0	1	0	Ref_1					Ref_117	1	575		ABC		30	40	30	0	0	0	Ref_1	0	0	0	0
11166.FD.0130.tamarin	11166	208368	19.0596	5.01387	fecal	none	M	healthy	captive	adult	Lille Zoo	France	Whitelipped tamarin	Saguinus labiatus	2014-04-15	lille.2943	2943			Saguinus labiatus	flightless	flightless	Saguinus labiatus	ABC	0	1	0	Ref_1					Ref_117	1	575		ABC		30	40	30	0	0	0	Ref_1	0	0	0	0
11166.FD.0133.tamarin	11166	161568	78.4072	7.24391	fecal	none	M	healthy	captive	adult	Lille Zoo	France	Whitelipped tamarin	Saguinus labiatus	2014-04-15	lille.2832	2832			Saguinus labiatus	flightless	flightless	Saguinus labiatus	ABC	0	1	0	Ref_1					Ref_117	1	575		ABC		30	40	30	0	0	0	Ref_1	0	0	0	0
11166.FD.0136.tamarin	11166	202020	16.036	4.61257	fecal	none	M	healthy	captive	adult	Lille Zoo	France	Whitelipped tamarin	Saguinus labiatus	2014-04-15	lille.2944	2944			Saguinus labiatus	flightless	flightless	Saguinus labiatus	ABC	0	1	0	Ref_1					Ref_117	1	575		ABC		30	40	30	0	0	0	Ref_1	0	0	0	0
11166.FD.0348.tamarin	11166	74960	12.508	1.30265	anal	none	F	healthy	captive	adult	Besancon Museum	France	Whitelipped tamarin	Saguinus labiatus labiatus	2014-01-27	besancon.B03064	B03064			Saguinus labiatus labiatus	flightless	flightless	Saguinus labiatus labiatus	ABC	0	1	0	Ref_1					Ref_117	1	575		ABC		30	40	30	0	0	0	Ref_1	0	0	0	0
11166.FD.0099.wolf	11166	200394	10.1456	2.72809	fecal	none	F	healthy	captive	subadult	Toulon Zoo	France	Wolf	Canis lupus	2013-06-15			toulon.wolf.1	toulon.wolf.1	Canis lupus	flightless	flightless	Canis lupus	ABC	1	0	1	Ref_1					Ref_117	1	32183.3		ABC		0	0	0	0	0	0	Ref_1	0	100	0	0
11166.FD.0125.wolf	11166	55127	13.1796	3.48309	fecal	none	M	diseased	captive	adult	Toulon Zoo	France	Wolf	Canis lupus	2014-02-12			toulon.wolf.2	toulon.wolf.2	Canis lupus	flightless	flightless	Canis lupus	ABC	1	0	1	Ref_1					Ref_117	1	32183.3		ABC		0	0	0	0	0	0	Ref_1	0	100	0	0
1056.Ory.afe.Cinci.1	1056	15949	25.5667	5.64318	fecal	none	F	unknown	captive	adult	Fred Delsuc	USA	Aardvark	Orycteropus afer	2012-08-16	Ory.afe.Cinci.1	Ory.afe.Cinci.1.653709			Orycteropus afer	flightless	flightless	Orycteropus afer	ABC	1	0	1	Ref_1					Ref_117	1	52350.4		ABC		0	100	0	0	0	0	Ref_1	0	0	0	0
1056.Ory.afe.Cinci.2	1056	17050	24.7247	5.18591	fecal	none	F	unknown	captive	adult	Fred Delsuc	USA	Aardvark	Orycteropus afer	2012-08-14	Ory.afe.Cinci.2	Ory.afe.Cinci.2.653750			Orycteropus afer	flightless	flightless	Orycteropus afer	ABC	1	0	1	Ref_1					Ref_117	1	52350.4		ABC		0	100	0	0	0	0	Ref_1	0	0	0	0
1056.Ory.afe.Cinci.3	1056	14870	23.7404	5.83503	fecal	none	M	unknown	captive	adult	Fred Delsuc	USA	Aardvark	Orycteropus afer	2012-08-14	Ory.afe.Cinci.3	Ory.afe.Cinci.3.653669			Orycteropus afer	flightless	flightless	Orycteropus afer	ABC	1	0	1	Ref_1					Ref_117	1	52350.4		ABC		0	100	0	0	0	0	Ref_1	0	0	0	0
1056.Ory.afe.Colch.1	1056	12584	20.2892	4.19571	fecal	none	unknown	unknown	captive	adult	Fred Delsuc	United Kingdom	Aardvark	Orycteropus afer	2012-06-23	Ory.afe.Colch.1	Ory.afe.Colch.1.653716			Orycteropus afer	flightless	flightless	Orycteropus afer	ABC	1	0	1	Ref_1					Ref_117	1	52350.4		ABC		0	100	0	0	0	0	Ref_1	0	0	0	0
1056.Ory.afe.Colch.2	1056	15232	12.6418	4.18875	fecal	none	unknown	unknown	captive	adult	Fred Delsuc	United Kingdom	Aardvark	Orycteropus afer	2012-06-23	Ory.afe.Colch.2	Ory.afe.Colch.2.653725			Orycteropus afer	flightless	flightless	Orycteropus afer	ABC	1	0	1	Ref_1					Ref_117	1	52350.4		ABC		0	100	0	0	0	0	Ref_1	0	0	0	0
1056.Ory.afe.Colch.3	1056	17774	13.3093	3.96077	fecal	none	unknown	unknown	captive	adult	Fred Delsuc	United Kingdom	Aardvark	Orycteropus afer	2012-06-23	Ory.afe.Colch.3	Ory.afe.Colch.3.653751			Orycteropus afer	flightless	flightless	Orycteropus afer	ABC	1	0	1	Ref_1					Ref_117	1	52350.4		ABC		0	100	0	0	0	0	Ref_1	0	0	0	0
1056.Ory.afe.Colch.4	1056	16068	17.0525	5.19816	fecal	none	unknown	unknown	captive	adult	Fred Delsuc	United Kingdom	Aardvark	Orycteropus afer	2012-06-23	Ory.afe.Colch.4	Ory.afe.Colch.4.653739			Orycteropus afer	flightless	flightless	Orycteropus afer	ABC	1	0	1	Ref_1					Ref_117	1	52350.4		ABC		0	100	0	0	0	0	Ref_1	0	0	0	0
1056.Ory.afe.Colch.5	1056	13900	49.4854	6.54861	fecal	none	unknown	unknown	captive	adult	Fred Delsuc	United Kingdom	Aardvark	Orycteropus afer	2012-06-24	Ory.afe.Colch.5	Ory.afe.Colch.5.653694			Orycteropus afer	flightless	flightless	Orycteropus afer	ABC	1	0	1	Ref_1					Ref_117	1	52350.4		ABC		0	100	0	0	0	0	Ref_1	0	0	0	0
1056.Ory.afe.Colch.6	1056	14934	39.7262	6.15352	fecal	none	unknown	unknown	captive	adult	Fred Delsuc	United Kingdom	Aardvark	Orycteropus afer	2012-06-24	Ory.afe.Colch.6	Ory.afe.Colch.6.653748			Orycteropus afer	flightless	flightless	Orycteropus afer	ABC	1	0	1	Ref_1					Ref_117	1	52350.4		ABC		0	100	0	0	0	0	Ref_1	0	0	0	0
1056.Ory.afe.Colch.7	1056	15168	10.982	4.47982	fecal	none	unknown	unknown	captive	adult	Fred Delsuc	United Kingdom	Aardvark	Orycteropus afer	2012-06-25	Ory.afe.Colch.7	Ory.afe.Colch.7.653684			Orycteropus afer	flightless	flightless	Orycteropus afer	ABC	1	0	1	Ref_1					Ref_117	1	52350.4		ABC		0	100	0	0	0	0	Ref_1	0	0	0	0
1056.Ory.afe.Colch.8	1056	9060	13.2912	3.87618	fecal	none	unknown	unknown	captive	adult	Fred Delsuc	United Kingdom	Aardvark	Orycteropus afer	2012-06-25	Ory.afe.Colch.8	Ory.afe.Colch.8.653708			Orycteropus afer	flightless	flightless	Orycteropus afer	ABC	1	0	1	Ref_1					Ref_117	1	52350.4		ABC		0	100	0	0	0	0	Ref_1	0	0	0	0
1056.Ory.afe.Colch.9	1056	18286	8.89821	3.18758	fecal	none	unknown	unknown	captive	adult	Fred Delsuc	United Kingdom	Aardvark	Orycteropus afer	2012-06-25	Ory.afe.Colch.9	Ory.afe.Colch.9.653707			Orycteropus afer	flightless	flightless	Orycteropus afer	ABC	1	0	1	Ref_1					Ref_117	1	52350.4		ABC		0	100	0	0	0	0	Ref_1	0	0	0	0
1056.Ory.afe.Lond.1.1	1056	12682	31.9288	6.56299	fecal	none	F	unknown	captive	adult	Fred Delsuc	United Kingdom	Aardvark	Orycteropus afer	2012-08-17	lond.Arks.7192.Mischa	Ory.afe.Lond.1.1.653735			Orycteropus afer	flightless	flightless	Orycteropus afer	ABC	1	0	1	Ref_1					Ref_117	1	52350.4		ABC		0	100	0	0	0	0	Ref_1	0	0	0	0
1056.Ory.afe.Lond.1	1056	13568	22.0582	4.99094	fecal	none	F	unknown	captive	adult	Fred Delsuc	United Kingdom	Aardvark	Orycteropus afer	2012-08-19	lond.Arks.7192.Mischa	Ory.afe.Lond.1.653689			Orycteropus afer	flightless	flightless	Orycteropus afer	ABC	1	0	1	Ref_1					Ref_117	1	52350.4		ABC		0	100	0	0	0	0	Ref_1	0	0	0	0
1056.Pro.cri.Cinci.1	1056	12418	15.922	5.01078	fecal	none	F	unknown	captive	adult	Fred Delsuc	USA	Aardwolf	Proteles cristatus	2012-08-16	Pro.cri.Cinci.1	Pro.cri.Cinci.1.653675			Proteles cristatus	flightless	flightless	Proteles cristatus	ABC	0	0	1	Ref_1					Ref_58	1	8139.39		ABC		0	100	0	0	0	0	Ref_1	0	0	0	0
1056.Pro.cri.Cinci.2	1056	13254	14.9096	5.14836	fecal	none	M	unknown	captive	adult	Fred Delsuc	USA	Aardwolf	Proteles cristatus	2012-08-16	Pro.cri.Cinci.2	Pro.cri.Cinci.2.653727			Proteles cristatus	flightless	flightless	Proteles cristatus	ABC	0	0	1	Ref_1					Ref_58	1	8139.39		ABC		0	100	0	0	0	0	Ref_1	0	0	0	0
11166.Cassowary.Hous.24664	11166	13472	6.791	0.895367	fecal	none	unknown	unknown	captive	unknown	Jessica Metcalf	unknown	Southern cassowary	Casuarius casuarius		JM.Cassowary.24664	Cassowary_24664			Casuarius casuarius	flightless	flightless	Casuarius casuarius						4	Cassowaries	Casuariidae		Dunning08	1	44000	FruiNect	A	Jennifer	80	10	0	0	0	0	Ref_1	0	0	0	10
1056.Man.pen.Leip.1	1056	10364	17.572	3.02601	fecal	none	F	unknown	captive	adult	Fred Delsuc	Germany	Chinese pangolin	Manis pentadactyla	2012-07-04	Man.pen.Leip.1	Man.pen.Leip.1.653733			Manis pentadactyla	flightless	flightless	Manis pentadactyla	ABC	0	0	1	Ref_1					Ref_117	1	4675		ABC		0	100	0	0	0	0	Ref_1	0	0	0	0
1056.Man.pen.Leip.2	1056	14459	16.3906	2.99034	fecal	none	M	unknown	captive	adult	Fred Delsuc	Germany	Chinese pangolin	Manis pentadactyla	2012-07-04	Man.pen.Leip.2	Man.pen.Leip.2.653741			Manis pentadactyla	flightless	flightless	Manis pentadactyla	ABC	0	0	1	Ref_1					Ref_117	1	4675		ABC		0	100	0	0	0	0	Ref_1	0	0	0	0
11166.elephant.Hous.19269	11166	17329	57.2908	7.27358	fecal	none	unknown	unknown	captive	unknown	Jessica Metcalf	unknown	Asian elephant	Elephas maximus		jm.elephant.19269	elephant.19269			Elephas maximus	flightless	flightless	Elephas maximus	ABC	1	1	1	Ref_1					Ref_117	1	2915040		ABC		0	0	0	100	0	0	Ref_1	0	0	0	0
11166.elephant.Hous.24329	11166	13352	61.0989	7.4773	fecal	none	unknown	unknown	captive	unknown	Jessica Metcalf	unknown	Asian elephant	Elephas maximus		jm.elephant.24329	elephant.24329			Elephas maximus	flightless	flightless	Elephas maximus	ABC	1	1	1	Ref_1					Ref_117	1	2915040		ABC		0	0	0	100	0	0	Ref_1	0	0	0	0
11166.elephant.Hous.25332	11166	14983	53.7153	7.26991	fecal	none	unknown	unknown	captive	unknown	Jessica Metcalf	unknown	Asian elephant	Elephas maximus		jm.elephant.25332	elephant.25332			Elephas maximus	flightless	flightless	Elephas maximus	ABC	1	1	1	Ref_1					Ref_117	1	2915040		ABC		0	0	0	100	0	0	Ref_1	0	0	0	0
11166.elephant.Hous.25695	11166	16264	44.8582	6.94923	fecal	none	unknown	unknown	captive	unknown	Jessica Metcalf	unknown	Asian elephant	Elephas maximus		jm.elephant.25695	elephant.25695			Elephas maximus	flightless	flightless	Elephas maximus	ABC	1	1	1	Ref_1					Ref_117	1	2915040		ABC		0	0	0	100	0	0	Ref_1	0	0	0	0
11166.elephant.Atl.861041	11166	16563	56.2822	7.23792	fecal	none	F	unknown	captive	unknown	Jessica Metcalf	USA	African elephant	Loxodonta africana		atl.Tara.861041	861041.Tara			Loxodonta africana	flightless	flightless	Loxodonta africana	ABC	1	1	1	Ref_1					Ref_117	1	3.94003e+06		ABC		0	0	0	100	0	0	Ref_1	0	0	0	0
11166.elephant.Atl.861004	11166	18237	48.638	6.71486	fecal	none	F	unknown	captive	unknown	Jessica Metcalf	USA	African elephant	Loxodonta africana		atl.Kelly.861004	861004.Kelly			Loxodonta africana	flightless	flightless	Loxodonta africana	ABC	1	1	1	Ref_1					Ref_117	1	3.94003e+06		ABC		0	0	0	100	0	0	Ref_1	0	0	0	0
1056.Myr.tri.Mont.1.0	1056	12671	14.9539	3.65436	fecal	none	M	unknown	captive	adult	Fred Delsuc	France	Giant anteater	Myrmecophaga tridactyla	2012-05-10	Myr.tri.Mont.1	Myr.tri.Mont.1.0.653693			Myrmecophaga tridactyla	flightless	flightless	Myrmecophaga tridactyla	ABC	1	1	1	Ref_1					Ref_117	1	22333.2		ABC		0	100	0	0	0	0	Ref_1	0	0	0	0
1056.Myr.tri.Mont.1.1	1056	12317	21.3736	3.8713	fecal	none	M	unknown	captive	adult	Fred Delsuc	France	Giant anteater	Myrmecophaga tridactyla	2012-05-10	Myr.tri.Mont.1	Myr.tri.Mont.1.1.653732			Myrmecophaga tridactyla	flightless	flightless	Myrmecophaga tridactyla	ABC	1	1	1	Ref_1					Ref_117	1	22333.2		ABC		0	100	0	0	0	0	Ref_1	0	0	0	0
1056.Myr.tri.Mont.1.2	1056	13130	31.7368	5.59531	fecal	none	M	unknown	captive	adult	Fred Delsuc	France	Giant anteater	Myrmecophaga tridactyla	2012-01-19	Myr.tri.Mont.1	Myr.tri.Mont.1.2.653674			Myrmecophaga tridactyla	flightless	flightless	Myrmecophaga tridactyla	ABC	1	1	1	Ref_1					Ref_117	1	22333.2		ABC		0	100	0	0	0	0	Ref_1	0	0	0	0
1056.Myr.tri.Mont.2.0	1056	14312	20.3744	4.53438	fecal	none	F	unknown	captive	adult	Fred Delsuc	France	Giant anteater	Myrmecophaga tridactyla	2012-05-10	Myr.tri.Mont.2	Myr.tri.Mont.2.0.653718			Myrmecophaga tridactyla	flightless	flightless	Myrmecophaga tridactyla	ABC	1	1	1	Ref_1					Ref_117	1	22333.2		ABC		0	100	0	0	0	0	Ref_1	0	0	0	0
1056.Myr.tri.Mont.2.1	1056	9624	19.764	4.69641	fecal	none	F	unknown	captive	adult	Fred Delsuc	France	Giant anteater	Myrmecophaga tridactyla	2012-05-10	Myr.tri.Mont.2	Myr.tri.Mont.2.1.653695			Myrmecophaga tridactyla	flightless	flightless	Myrmecophaga tridactyla	ABC	1	1	1	Ref_1					Ref_117	1	22333.2		ABC		0	100	0	0	0	0	Ref_1	0	0	0	0
1056.Myr.tri.Seat.05D02	1056	22699	30.6953	5.8141	fecal	none	unknown	unknown	wild	unknown	Fred Delsuc	Brazil	Giant anteater	Myrmecophaga tridactyla	2005-06-28	Seat.G.Ant.05D02	Myr.tri.Seat.05D02.653714			Myrmecophaga tridactyla	flightless	flightless	Myrmecophaga tridactyla	ABC	1	1	1	Ref_1					Ref_117	1	22333.2		ABC		0	100	0	0	0	0	Ref_1	0	0	0	0
1056.Myr.tri.Seat.1.03E03	1056	15436	18.3873	3.75	fecal	none	unknown	unknown	wild	unknown	Fred Delsuc	Brazil	Giant anteater	Myrmecophaga tridactyla	2005-06-28	Seat.giant.anteater.1	Myr.tri.Seat.1.03E03.653736			Myrmecophaga tridactyla	flightless	flightless	Myrmecophaga tridactyla	ABC	1	1	1	Ref_1					Ref_117	1	22333.2		ABC		0	100	0	0	0	0	Ref_1	0	0	0	0
1056.Myr.tri.Seat.1.04J06	1056	13243	39.1267	5.8623	fecal	none	unknown	unknown	wild	unknown	Fred Delsuc	Brazil	Giant anteater	Myrmecophaga tridactyla	2005-06-28	Seat.G.Ant.04J06	Myr.tri.Seat.1.04J06.653681			Myrmecophaga tridactyla	flightless	flightless	Myrmecophaga tridactyla	ABC	1	1	1	Ref_1					Ref_117	1	22333.2		ABC		0	100	0	0	0	0	Ref_1	0	0	0	0
1056.Myr.tri.Seat.1.07C04	1056	10889	30.3036	4.98977	fecal	none	unknown	unknown	wild	unknown	Fred Delsuc	Brazil	Giant anteater	Myrmecophaga tridactyla	2005-06-28	Seat.G.Ant.07C04	Myr.tri.Seat.1.07C04.653723			Myrmecophaga tridactyla	flightless	flightless	Myrmecophaga tridactyla	ABC	1	1	1	Ref_1					Ref_117	1	22333.2		ABC		0	100	0	0	0	0	Ref_1	0	0	0	0
1056.Myr.tri.Seat.10.04F05	1056	13423	7.91022	2.59708	fecal	none	unknown	unknown	wild	unknown	Fred Delsuc	Brazil	Giant anteater	Myrmecophaga tridactyla	2005-06-28	Seat.giant.anteater.10	Myr.tri.Seat.10.04F05.653662			Myrmecophaga tridactyla	flightless	flightless	Myrmecophaga tridactyla	ABC	1	1	1	Ref_1					Ref_117	1	22333.2		ABC		0	100	0	0	0	0	Ref_1	0	0	0	0
1056.Myr.tri.Seat.11.04F02	1056	11865	12.0627	3.74085	fecal	none	unknown	unknown	wild	unknown	Fred Delsuc	Brazil	Giant anteater	Myrmecophaga tridactyla	2005-06-28	Seat.giant.anteater.11	Myr.tri.Seat.11.04F02.653710			Myrmecophaga tridactyla	flightless	flightless	Myrmecophaga tridactyla	ABC	1	1	1	Ref_1					Ref_117	1	22333.2		ABC		0	100	0	0	0	0	Ref_1	0	0	0	0
1056.Myr.tri.Seat.12.04F01	1056	13094	16.3519	5.41534	fecal	none	unknown	unknown	wild	unknown	Fred Delsuc	Brazil	Giant anteater	Myrmecophaga tridactyla	2005-06-28	Seat.giant.anteater.12	Myr.tri.Seat.12.04F01.653678			Myrmecophaga tridactyla	flightless	flightless	Myrmecophaga tridactyla	ABC	1	1	1	Ref_1					Ref_117	1	22333.2		ABC		0	100	0	0	0	0	Ref_1	0	0	0	0
1056.Myr.tri.Seat.13.04I17	1056	9336	24.6526	5.92299	fecal	none	unknown	unknown	wild	unknown	Fred Delsuc	Brazil	Giant anteater	Myrmecophaga tridactyla	2005-06-28	Seat.giant.anteater.13	Myr.tri.Seat.13.04I17.653705			Myrmecophaga tridactyla	flightless	flightless	Myrmecophaga tridactyla	ABC	1	1	1	Ref_1					Ref_117	1	22333.2		ABC		0	100	0	0	0	0	Ref_1	0	0	0	0
1056.Myr.tri.Seat.14.04K04	1056	11218	8.97259	3.01159	fecal	none	unknown	unknown	wild	unknown	Fred Delsuc	Brazil	Giant anteater	Myrmecophaga tridactyla	2005-06-28	Seat.giant.anteater.14	Myr.tri.Seat.14.04K04.653703			Myrmecophaga tridactyla	flightless	flightless	Myrmecophaga tridactyla	ABC	1	1	1	Ref_1					Ref_117	1	22333.2		ABC		0	100	0	0	0	0	Ref_1	0	0	0	0
1056.Myr.tri.Seat.15.04D01	1056	15551	13.5245	4.06417	fecal	none	unknown	unknown	wild	unknown	Fred Delsuc	Brazil	Giant anteater	Myrmecophaga tridactyla	2005-06-28	Seat.giant.anteater.15	Myr.tri.Seat.15.04D01.653679			Myrmecophaga tridactyla	flightless	flightless	Myrmecophaga tridactyla	ABC	1	1	1	Ref_1					Ref_117	1	22333.2		ABC		0	100	0	0	0	0	Ref_1	0	0	0	0
1056.Myr.tri.Seat.16.04I10	1056	14084	30.818	6.73862	fecal	none	unknown	unknown	wild	unknown	Fred Delsuc	Brazil	Giant anteater	Myrmecophaga tridactyla	2005-06-28	Seat.giant.anteater.16	Myr.tri.Seat.16.04I10.653731			Myrmecophaga tridactyla	flightless	flightless	Myrmecophaga tridactyla	ABC	1	1	1	Ref_1					Ref_117	1	22333.2		ABC		0	100	0	0	0	0	Ref_1	0	0	0	0
1056.Myr.tri.Seat.17.04K13	1056	11149	8.69942	2.58499	fecal	none	unknown	unknown	wild	unknown	Fred Delsuc	Brazil	Giant anteater	Myrmecophaga tridactyla	2005-06-28	Seat.giant.anteater.17	Myr.tri.Seat.17.04K13.653726			Myrmecophaga tridactyla	flightless	flightless	Myrmecophaga tridactyla	ABC	1	1	1	Ref_1					Ref_117	1	22333.2		ABC		0	100	0	0	0	0	Ref_1	0	0	0	0
1056.Myr.tri.Seat.18.04L01	1056	9748	9.40286	3.58754	fecal	none	unknown	unknown	wild	unknown	Fred Delsuc	Brazil	Giant anteater	Myrmecophaga tridactyla	2005-06-28	Seat.giant.anteater.18	Myr.tri.Seat.18.04L01.653719			Myrmecophaga tridactyla	flightless	flightless	Myrmecophaga tridactyla	ABC	1	1	1	Ref_1					Ref_117	1	22333.2		ABC		0	100	0	0	0	0	Ref_1	0	0	0	0
1056.Myr.tri.Seat.19.04L18	1056	11295	12.9352	3.52216	fecal	none	unknown	unknown	wild	unknown	Fred Delsuc	Brazil	Giant anteater	Myrmecophaga tridactyla	2005-06-28	Seat.giant.anteater.19	Myr.tri.Seat.19.04L18.653752			Myrmecophaga tridactyla	flightless	flightless	Myrmecophaga tridactyla	ABC	1	1	1	Ref_1					Ref_117	1	22333.2		ABC		0	100	0	0	0	0	Ref_1	0	0	0	0
1056.Myr.tri.Seat.2.03G06	1056	10245	30.1252	5.71868	fecal	none	unknown	unknown	wild	unknown	Fred Delsuc	Brazil	Giant anteater	Myrmecophaga tridactyla	2005-06-28	Seat.giant.anteater.2	Myr.tri.Seat.2.03G06.653743			Myrmecophaga tridactyla	flightless	flightless	Myrmecophaga tridactyla	ABC	1	1	1	Ref_1					Ref_117	1	22333.2		ABC		0	100	0	0	0	0	Ref_1	0	0	0	0
1056.Myr.tri.Seat.20.04K11	1056	16416	24.1976	5.25394	fecal	none	unknown	unknown	wild	unknown	Fred Delsuc	Brazil	Giant anteater	Myrmecophaga tridactyla	2005-06-28	Seat.giant.anteater.20	Myr.tri.Seat.20.04K11.653698			Myrmecophaga tridactyla	flightless	flightless	Myrmecophaga tridactyla	ABC	1	1	1	Ref_1					Ref_117	1	22333.2		ABC		0	100	0	0	0	0	Ref_1	0	0	0	0
1056.Myr.tri.Seat.21.04K01	1056	10339	13.2406	2.73199	fecal	none	unknown	unknown	wild	unknown	Fred Delsuc	Brazil	Giant anteater	Myrmecophaga tridactyla	2005-06-28	Seat.giant.anteater.21	Myr.tri.Seat.21.04K01.653690			Myrmecophaga tridactyla	flightless	flightless	Myrmecophaga tridactyla	ABC	1	1	1	Ref_1					Ref_117	1	22333.2		ABC		0	100	0	0	0	0	Ref_1	0	0	0	0
1056.Myr.tri.Seat.22.04K17	1056	13248	11.6108	2.85281	fecal	none	unknown	unknown	wild	unknown	Fred Delsuc	Brazil	Giant anteater	Myrmecophaga tridactyla	2005-06-28	Seat.giant.anteater.22	Myr.tri.Seat.22.04K17.653666			Myrmecophaga tridactyla	flightless	flightless	Myrmecophaga tridactyla	ABC	1	1	1	Ref_1					Ref_117	1	22333.2		ABC		0	100	0	0	0	0	Ref_1	0	0	0	0
1056.Myr.tri.Seat.23.04L06	1056	12352	22.3704	2.22955	fecal	none	unknown	unknown	wild	unknown	Fred Delsuc	Brazil	Giant anteater	Myrmecophaga tridactyla	2005-06-28	Seat.giant.anteater.23	Myr.tri.Seat.23.04L06.653737			Myrmecophaga tridactyla	flightless	flightless	Myrmecophaga tridactyla	ABC	1	1	1	Ref_1					Ref_117	1	22333.2		ABC		0	100	0	0	0	0	Ref_1	0	0	0	0
1056.Myr.tri.Seat.24.04L12	1056	15173	37.6435	6.30514	fecal	none	unknown	unknown	wild	unknown	Fred Delsuc	Brazil	Giant anteater	Myrmecophaga tridactyla	2005-06-28	Seat.giant.anteater.24	Myr.tri.Seat.24.04L12.653667			Myrmecophaga tridactyla	flightless	flightless	Myrmecophaga tridactyla	ABC	1	1	1	Ref_1					Ref_117	1	22333.2		ABC		0	100	0	0	0	0	Ref_1	0	0	0	0
1056.Myr.tri.Seat.25.04I12	1056	14710	27.2803	4.97191	fecal	none	unknown	unknown	wild	unknown	Fred Delsuc	Brazil	Giant anteater	Myrmecophaga tridactyla	2005-06-28	Seat.giant.anteater.25	Myr.tri.Seat.25.04I12.653699			Myrmecophaga tridactyla	flightless	flightless	Myrmecophaga tridactyla	ABC	1	1	1	Ref_1					Ref_117	1	22333.2		ABC		0	100	0	0	0	0	Ref_1	0	0	0	0
1056.Myr.tri.Seat.26.04K16	1056	17369	6.84858	3.21996	fecal	none	unknown	unknown	wild	unknown	Fred Delsuc	Brazil	Giant anteater	Myrmecophaga tridactyla	2005-06-28	Seat.giant.anteater.26	Myr.tri.Seat.26.04K16.653682			Myrmecophaga tridactyla	flightless	flightless	Myrmecophaga tridactyla	ABC	1	1	1	Ref_1					Ref_117	1	22333.2		ABC		0	100	0	0	0	0	Ref_1	0	0	0	0
1056.Myr.tri.Seat.27.04K10	1056	25637	26.5924	4.06141	fecal	none	unknown	unknown	wild	unknown	Fred Delsuc	Brazil	Giant anteater	Myrmecophaga tridactyla	2005-06-28	Seat.giant.anteater.27	Myr.tri.Seat.27.04K10.653702			Myrmecophaga tridactyla	flightless	flightless	Myrmecophaga tridactyla	ABC	1	1	1	Ref_1					Ref_117	1	22333.2		ABC		0	100	0	0	0	0	Ref_1	0	0	0	0
1056.Myr.tri.Seat.3.03O02	1056	10108	29.7361	5.58815	fecal	none	unknown	unknown	wild	unknown	Fred Delsuc	Brazil	Giant anteater	Myrmecophaga tridactyla	2005-06-28	Seat.giant.anteater.3	Myr.tri.Seat.3.03O02.653696			Myrmecophaga tridactyla	flightless	flightless	Myrmecophaga tridactyla	ABC	1	1	1	Ref_1					Ref_117	1	22333.2		ABC		0	100	0	0	0	0	Ref_1	0	0	0	0
1056.Myr.tri.Seat.4.03H10	1056	12268	19.9863	3.58015	fecal	none	unknown	unknown	wild	unknown	Fred Delsuc	Brazil	Giant anteater	Myrmecophaga tridactyla	2005-06-28	Seat.giant.anteater.4	Myr.tri.Seat.4.03H10.653706			Myrmecophaga tridactyla	flightless	flightless	Myrmecophaga tridactyla	ABC	1	1	1	Ref_1					Ref_117	1	22333.2		ABC		0	100	0	0	0	0	Ref_1	0	0	0	0
1056.Myr.tri.Seat.5.3502	1056	14344	26.0275	5.18119	fecal	none	unknown	unknown	wild	unknown	Fred Delsuc	Brazil	Giant anteater	Myrmecophaga tridactyla	2005-06-28	Seat.giant.anteater.5	Myr.tri.Seat.5.3502.653738			Myrmecophaga tridactyla	flightless	flightless	Myrmecophaga tridactyla	ABC	1	1	1	Ref_1					Ref_117	1	22333.2		ABC		0	100	0	0	0	0	Ref_1	0	0	0	0
1056.Myr.tri.Seat.6.04K03	1056	16026	15.3999	4.56182	fecal	none	unknown	unknown	wild	unknown	Fred Delsuc	Brazil	Giant anteater	Myrmecophaga tridactyla	2005-06-28	Seat.giant.anteater.6	Myr.tri.Seat.6.04K03.653740			Myrmecophaga tridactyla	flightless	flightless	Myrmecophaga tridactyla	ABC	1	1	1	Ref_1					Ref_117	1	22333.2		ABC		0	100	0	0	0	0	Ref_1	0	0	0	0
1056.Myr.tri.Seat.7.04F07	1056	11741	16.5786	4.38597	fecal	none	unknown	unknown	wild	unknown	Fred Delsuc	Brazil	Giant anteater	Myrmecophaga tridactyla	2005-06-28	Seat.giant.anteater.7	Myr.tri.Seat.7.04F07.653680			Myrmecophaga tridactyla	flightless	flightless	Myrmecophaga tridactyla	ABC	1	1	1	Ref_1					Ref_117	1	22333.2		ABC		0	100	0	0	0	0	Ref_1	0	0	0	0
1056.Myr.tri.Seat.8.04I18	1056	12351	15.2699	5.07288	fecal	none	unknown	unknown	wild	unknown	Fred Delsuc	Brazil	Giant anteater	Myrmecophaga tridactyla	2005-06-28	Seat.giant.anteater.8	Myr.tri.Seat.8.04I18.653676			Myrmecophaga tridactyla	flightless	flightless	Myrmecophaga tridactyla	ABC	1	1	1	Ref_1					Ref_117	1	22333.2		ABC		0	100	0	0	0	0	Ref_1	0	0	0	0
1056.Myr.tri.Seat.9.04I04	1056	13283	21.001	4.65796	fecal	none	unknown	unknown	wild	unknown	Fred Delsuc	Brazil	Giant anteater	Myrmecophaga tridactyla	2005-06-28	Seat.giant.anteater.9	Myr.tri.Seat.9.04I04.653753			Myrmecophaga tridactyla	flightless	flightless	Myrmecophaga tridactyla	ABC	1	1	1	Ref_1					Ref_117	1	22333.2		ABC		0	100	0	0	0	0	Ref_1	0	0	0	0
1056.Pri.max.Seat.04J09	1056	11312	47.9705	5.36033	fecal	none	unknown	unknown	wild	unknown	Fred Delsuc	Brazil	Giant armadillo	Priodontes maximus	2005-06-28	Seat.G.Arm.04J09	Pri.max.Seat.04J09.653672			Priodontes maximus	flightless	flightless	Priodontes maximus	ABC	0	0	1	Ref_1					Ref_117	1	45359.7		ABC		0	90	0	0	0	0	Ref_1	0	0	0	10
1056.Pri.max.Seat.05007	1056				fecal	none	unknown	unknown	wild	unknown	Fred Delsuc	Brazil	Giant armadillo	Priodontes maximus	2005-06-28	Seat.G.Arm.05007	Pri.max.Seat.05007.653711			Priodontes maximus	flightless	flightless	Priodontes maximus	ABC	0	0	1	Ref_1					Ref_117	1	45359.7		ABC		0	90	0	0	0	0	Ref_1	0	0	0	10
1056.Pri.max.Seat.2.02V07	1056	13577	31.1721	5.76663	fecal	none	unknown	unknown	wild	unknown	Fred Delsuc	Brazil	Giant armadillo	Priodontes maximus	2005-06-28	Seat.G.Arm.2.02V07	Pri.max.Seat.2.02V07.653697			Priodontes maximus	flightless	flightless	Priodontes maximus	ABC	0	0	1	Ref_1					Ref_117	1	45359.7		ABC		0	90	0	0	0	0	Ref_1	0	0	0	10
1056.Pri.max.Seat.2.13B02	1056	10443	70.9052	7.76411	fecal	none	unknown	unknown	wild	unknown	Fred Delsuc	Brazil	Giant armadillo	Priodontes maximus	2005-06-28	Seat.G.Arm.2.13B02	Pri.max.Seat.2.13B02.653663			Priodontes maximus	flightless	flightless	Priodontes maximus	ABC	0	0	1	Ref_1					Ref_117	1	45359.7		ABC		0	90	0	0	0	0	Ref_1	0	0	0	10
1056.Pri.max.Seat.3.04L11	1056	9958	40.6615	6.66719	fecal	none	unknown	unknown	wild	unknown	Fred Delsuc	Brazil	Giant armadillo	Priodontes maximus	2005-06-28	Seat.G.Arm.3.04L11	Pri.max.Seat.3.04L11.653734			Priodontes maximus	flightless	flightless	Priodontes maximus	ABC	0	0	1	Ref_1					Ref_117	1	45359.7		ABC		0	90	0	0	0	0	Ref_1	0	0	0	10
1056.Cho.hof.Atlan.1.1	1056	17750	35.4837	5.9894	fecal	none	unknown	unknown	captive	adult	Fred Delsuc	USA	Hoffmanns twotoed sloth	Choloepus hoffmanni	2005-07-04	atl.Bonnie.A21000	Cho.hof.Atlan.1.1.653749			Choloepus hoffmanni	flightless	flightless	Choloepus hoffmanni	ABC	0	0	1	Ref_1					Ref_117	1	4750.01		ABC		30	0	0	70	0	0	Ref_1	0	0	0	0
1056.Cho.hof.Atlan.1	1056	17268	33.7969	6.07071	fecal	none	unknown	unknown	captive	adult	Fred Delsuc	USA	Hoffmanns twotoed sloth	Choloepus hoffmanni	2005-07-04	atl.Bonnie.A21000	Cho.hof.Atlan.1.653704			Choloepus hoffmanni	flightless	flightless	Choloepus hoffmanni	ABC	0	0	1	Ref_1					Ref_117	1	4750.01		ABC		30	0	0	70	0	0	Ref_1	0	0	0	0
1056.Cho.hof.Atlan.2	1056	18100	31.6881	5.89841	fecal	none	unknown	unknown	captive	adult	Fred Delsuc	USA	Hoffmanns twotoed sloth	Choloepus hoffmanni	2005-07-04	atl.OkraMae.A91016	Cho.hof.Atlan.2.653730			Choloepus hoffmanni	flightless	flightless	Choloepus hoffmanni	ABC	0	0	1	Ref_1					Ref_117	1	4750.01		ABC		30	0	0	70	0	0	Ref_1	0	0	0	0
1056.Cho.hof.Hous.1	1056	15513	29.1184	5.05101	fecal	none	unknown	unknown	captive	adult	Fred Delsuc	USA	Hoffmanns twotoed sloth	Choloepus hoffmanni	2005-07-04	atl.sloth.7562	Cho.hof.Hous.1.653715			Choloepus hoffmanni	flightless	flightless	Choloepus hoffmanni	ABC	0	0	1	Ref_1					Ref_117	1	4750.01		ABC		30	0	0	70	0	0	Ref_1	0	0	0	0
11166.Ele.max.ind.SanDi23.1	11166	23510	56.8139	7.31575	fecal	none	unknown	unknown	captive	unknown	Fred Delsuc	USA	Indian elephant	Elephas maximus indicus		sandi.indianelephant.1	sandi.indianelephant.1			Elephas maximus indicus	flightless	flightless	Elephas maximus indicus	ABC	1	1	1	Ref_1					Ref_117	1	2915040		ABC		0	0	0	100	0	0	Ref_1	0	0	0	0
11166.Ele.max.ind.SanDi29.2	11166	13936	52.2532	7.13055	fecal	none	unknown	unknown	captive	unknown	Fred Delsuc	USA	Indian elephant	Elephas maximus indicus		sandi.indianelephant.2	sandi.indianelephant.2			Elephas maximus indicus	flightless	flightless	Elephas maximus indicus	ABC	1	1	1	Ref_1					Ref_117	1	2915040		ABC		0	0	0	100	0	0	Ref_1	0	0	0	0
1056.Cho.did.SanDi.1	1056	20309	38.4105	6.43199	fecal	none	M	unknown	captive	adult	Fred Delsuc	USA	Linnaeus twotoed Sloth	Choloepus didactylus	2012-08-04	Cho.did.SanDi.1	Cho.did.SanDi.1.653665			Choloepus didactylus	flightless	flightless	Choloepus didactylus	ABC	0	0	1	Ref_1					Ref_117	1	5160		ABC		30	0	0	70	0	0	Ref_1	0	0	0	0
1056.Cho.did.SanDi.2	1056	17257	40.0509	6.13155	fecal	none	F	unknown	captive	adult	Fred Delsuc	USA	Linnaeus twotoed Sloth	Choloepus didactylus	2012-08-03	Cho.did.SanDi.2	Cho.did.SanDi.2.653661			Choloepus didactylus	flightless	flightless	Choloepus didactylus	ABC	0	0	1	Ref_1					Ref_117	1	5160		ABC		30	0	0	70	0	0	Ref_1	0	0	0	0
1056.Cho.did.SanDi.3	1056	22029	30.1005	5.54809	fecal	none	F	unknown	captive	juvenile	Fred Delsuc	USA	Linnaeus twotoed Sloth	Choloepus didactylus	2012-08-03	Cho.did.SanDi.3	Cho.did.SanDi.3.653677			Choloepus didactylus	flightless	flightless	Choloepus didactylus	ABC	0	0	1	Ref_1					Ref_117	1	5160		ABC		30	0	0	70	0	0	Ref_1	0	0	0	0
1056.Das.nov.Flor.1	1056	13452	40.1168	6.25061	fecal	none	F	unknown	wild	adult	Fred Delsuc	USA	Nine banded armadillo	Dasypus novemcinctus	2012-03-10	flor.MRI001	Das.nov.Flor.1.653745			Dasypus novemcinctus	flightless	flightless	Dasypus novemcinctus	ABC	0	0	1	Ref_1					Ref_117	1	4203.78		ABC		0	100	0	0	0	0	Ref_1	0	0	0	0
1056.Das.nov.Flor.2	1056	13380	41.7806	4.6282	fecal	none	F	unknown	wild	adult	Fred Delsuc	USA	Nine banded armadillo	Dasypus novemcinctus	2012-03-10	flor.MRI002	Das.nov.Flor.2.653671			Dasypus novemcinctus	flightless	flightless	Dasypus novemcinctus	ABC	0	0	1	Ref_1					Ref_117	1	4203.78		ABC		0	100	0	0	0	0	Ref_1	0	0	0	0
1056.Das.nov.Flor.3	1056	12949	46.3636	4.89654	fecal	none	M	unknown	wild	juvenile	Fred Delsuc	USA	Nine banded armadillo	Dasypus novemcinctus	2012-03-10	flor.MRI003	Das.nov.Flor.3.653747			Dasypus novemcinctus	flightless	flightless	Dasypus novemcinctus	ABC	0	0	1	Ref_1					Ref_117	1	4203.78		ABC		0	100	0	0	0	0	Ref_1	0	0	0	0
1056.Das.nov.Flor.4	1056	15762	33.6378	5.49494	fecal	none	F	unknown	wild	adult	Fred Delsuc	USA	Nine banded armadillo	Dasypus novemcinctus	2012-03-10	flor.MRI004	Das.nov.Flor.4.653668			Dasypus novemcinctus	flightless	flightless	Dasypus novemcinctus	ABC	0	0	1	Ref_1					Ref_117	1	4203.78		ABC		0	100	0	0	0	0	Ref_1	0	0	0	0
1056.Das.nov.Flor.5	1056	16116	47.8225	6.42676	fecal	none	F	unknown	wild	juvenile	Fred Delsuc	USA	Nine banded armadillo	Dasypus novemcinctus	2012-03-10	flor.MRI005	Das.nov.Flor.5.653700			Dasypus novemcinctus	flightless	flightless	Dasypus novemcinctus	ABC	0	0	1	Ref_1					Ref_117	1	4203.78		ABC		0	100	0	0	0	0	Ref_1	0	0	0	0
1056.Das.nov.Flori.1	1056	13193	39.005	6.25387	fecal	none	F	unknown	wild	adult	Fred Delsuc	USA	Nine banded armadillo	Dasypus novemcinctus	2012-03-10	flor.MRI001	Das.nov.Flori.1.653670			Dasypus novemcinctus	flightless	flightless	Dasypus novemcinctus	ABC	0	0	1	Ref_1					Ref_117	1	4203.78		ABC		0	100	0	0	0	0	Ref_1	0	0	0	0
1056.Das.nov.Flori.10	1056	10260	48.6497	6.58053	fecal	none	F	unknown	wild	juvenile	Fred Delsuc	USA	Nine banded armadillo	Dasypus novemcinctus	2012-03-10	flor.MRI010	Das.nov.Flori.10.653712			Dasypus novemcinctus	flightless	flightless	Dasypus novemcinctus	ABC	0	0	1	Ref_1					Ref_117	1	4203.78		ABC		0	100	0	0	0	0	Ref_1	0	0	0	0
1056.Das.nov.Flori.2	1056	14160	37.7772	4.27694	fecal	none	F	unknown	wild	adult	Fred Delsuc	USA	Nine banded armadillo	Dasypus novemcinctus	2012-03-10	flor.MRI002	Das.nov.Flori.2.653713			Dasypus novemcinctus	flightless	flightless	Dasypus novemcinctus	ABC	0	0	1	Ref_1					Ref_117	1	4203.78		ABC		0	100	0	0	0	0	Ref_1	0	0	0	0
1056.Das.nov.Flori.3	1056	9763	38.5343	5.80389	fecal	none	M	unknown	wild	juvenile	Fred Delsuc	USA	Nine banded armadillo	Dasypus novemcinctus	2012-03-10	flor.MRI006	Das.nov.Flori.3.653685			Dasypus novemcinctus	flightless	flightless	Dasypus novemcinctus	ABC	0	0	1	Ref_1					Ref_117	1	4203.78		ABC		0	100	0	0	0	0	Ref_1	0	0	0	0
1056.Das.nov.Flori.7	1056	13929	41.6621	5.68204	fecal	none	M	unknown	wild	juvenile	Fred Delsuc	USA	Nine banded armadillo	Dasypus novemcinctus	2012-03-10	flor.MRI007	Das.nov.Flori.7.653744			Dasypus novemcinctus	flightless	flightless	Dasypus novemcinctus	ABC	0	0	1	Ref_1					Ref_117	1	4203.78		ABC		0	100	0	0	0	0	Ref_1	0	0	0	0
1056.Das.nov.Flori.8	1056	11811	38.406	5.82753	fecal	none	M	unknown	wild	juvenile	Fred Delsuc	USA	Nine banded armadillo	Dasypus novemcinctus	2012-03-10	flor.MRI008	Das.nov.Flori.8.653722			Dasypus novemcinctus	flightless	flightless	Dasypus novemcinctus	ABC	0	0	1	Ref_1					Ref_117	1	4203.78		ABC		0	100	0	0	0	0	Ref_1	0	0	0	0
1056.Das.nov.Flori.9	1056	13609	34.2558	5.78386	fecal	none	M	unknown	wild	adult	Fred Delsuc	USA	Nine banded armadillo	Dasypus novemcinctus	2012-03-10	flor.MRI009	Das.nov.Flori.9.653728			Dasypus novemcinctus	flightless	flightless	Dasypus novemcinctus	ABC	0	0	1	Ref_1					Ref_117	1	4203.78		ABC		0	100	0	0	0	0	Ref_1	0	0	0	0
11166.Apt.aus.man.SanDi8.1	11166	15515	23.361	5.52405	fecal	none	unknown	unknown	captive	unknown	Jessica Metcalf	USA	North Island brown kiwi	Apteryx australis mantelli		Apt.aus.man.SanD8i.1	Apt.aus.man.SanD8i.1			Apteryx australis mantelli	flightless	flightless	Apteryx australis mantelli						6	Kiwis	Apterygidae		Dunning08	1	2320.51	Invertebrate	A	Jennifer	10	80	0	10	0	0	Ref_1	0	0	0	0
11166.Ostrich.Hous.25734	11166	20788	36.2224	6.45499	fecal	none	unknown	unknown	captive	unknown	Jessica Metcalf	unknown	ostrich	Struthio camelus		JM.Ostrich.25734	Ostrich_25734			Struthio camelus	flightless	flightless	Struthio camelus						2	Ostriches	Struthionidae		Dunning08	1	111000	PlantSeed	A	Jennifer	0	10	0	50	0	30	Ref_1	0	0	0	10
11166.Ostrich.Hous.25735	11166	18629	38.849	6.10045	fecal	none	unknown	unknown	captive	unknown	Jessica Metcalf	unknown	ostrich	Struthio camelus		JM.Ostrich.25735	Ostrich_25735			Struthio camelus	flightless	flightless	Struthio camelus						2	Ostriches	Struthionidae		Dunning08	1	111000	PlantSeed	A	Jennifer	0	10	0	50	0	30	Ref_1	0	0	0	10
1056.Zae.pic.Mend.1	1056	14253	39.0497	5.4302	fecal	none	M	unknown	wild	adult	Fred Delsuc	Argentina	Pichi armadillo	Zaedyus pichiy	2009-02-01	Zae.pic.Mend.1	Zae.pic.Mend.1.653683			Zaedyus pichiy	flightless	flightless	Zaedyus pichiy	ABC	1	1	1	Ref_1					Ref_117	1	1380		ABC		0	100	0	0	0	0	Ref_1	0	0	0	0
1056.Zae.pic.Mend.2	1056	13160	19.2934	2.36842	fecal	none	M	unknown	wild	adult	Fred Delsuc	Argentina	Pichi armadillo	Zaedyus pichiy	2008-11-06	Zae.pic.Mend.2	Zae.pic.Mend.2.653691			Zaedyus pichiy	flightless	flightless	Zaedyus pichiy	ABC	1	1	1	Ref_1					Ref_117	1	1380		ABC		0	100	0	0	0	0	Ref_1	0	0	0	0
1056.Chl.tru.Mend.1	1056	13886	15.0701	5.02625	fecal	none	M	unknown	wild	juvenile	Fred Delsuc	Argentina	Pink fairy armadillo	Chlamyphorus truncatus	2009-09-17	Chl.tru.Mend.1	Chl.tru.Mend.1.653717			Chlamyphorus truncatus	flightless	flightless	Chlamyphorus truncatus	ABC	0	0	1	Ref_1					Ref_117	1	44.3		ABC		0	100	0	0	0	0	Ref_1	0	0	0	0
1056.Chae.vel.Cinci.1	1056	15392	28.2068	6.01341	fecal	none	F	unknown	captive	adult	Fred Delsuc	USA	Screaming hairy armadillo	Chaetophractus vellerosus	2012-08-16	Chae.vel.Cinci.1	Chae.vel.Cinci.1.653724			Chaetophractus vellerosus	flightless	flightless	Chaetophractus vellerosus	ABC	1	1	1	Ref_1					Ref_117	1	1030.01		ABC		0	50	0	30	0	0	Ref_1	10	10	0	0
1056.Chae.vel.Cinci.2	1056	16958	24.8855	5.9155	fecal	none	M	unknown	captive	juvenile	Fred Delsuc	USA	Screaming hairy armadillo	Chaetophractus vellerosus	2012-08-16	Chae.vel.Cinci.2	Chae.vel.Cinci.2.653720			Chaetophractus vellerosus	flightless	flightless	Chaetophractus vellerosus	ABC	1	1	1	Ref_1					Ref_117	1	1030.01		ABC		0	50	0	30	0	0	Ref_1	10	10	0	0
1056.Chae.vel.Cinci.3	1056	15047	25.1064	5.26156	fecal	none	M	unknown	captive	adult	Fred Delsuc	USA	Screaming hairy armadillo	Chaetophractus vellerosus	2012-08-16	Chae.vel.Cinci.3	Chae.vel.Cinci.3.653721			Chaetophractus vellerosus	flightless	flightless	Chaetophractus vellerosus	ABC	1	1	1	Ref_1					Ref_117	1	1030.01		ABC		0	50	0	30	0	0	Ref_1	10	10	0	0
1056.Eup.sex.Cinci.1.1	1056	16858	32.012	6.27374	fecal	none	M	unknown	captive	adult	Fred Delsuc	USA	Six banded armadillo	Euphractus sexcinctus	2012-08-17	Eup.sex.Cinci.1	Eup.sex.Cinci.1.1.653673			Euphractus sexcinctus	flightless	flightless	Euphractus sexcinctus	ABC	1	1	1	Ref_1					Ref_117	1	4782.89		ABC		0	50	0	50	0	0	Ref_1	0	0	0	0
1056.Eup.sex.Cinci.1	1056	17387	29.6387	5.77702	fecal	none	M	unknown	captive	adult	Fred Delsuc	USA	Six banded armadillo	Euphractus sexcinctus	2012-08-17	Eup.sex.Cinci.1	Eup.sex.Cinci.1.653688			Euphractus sexcinctus	flightless	flightless	Euphractus sexcinctus	ABC	1	1	1	Ref_1					Ref_117	1	4782.89		ABC		0	50	0	50	0	0	Ref_1	0	0	0	0
1056.Eup.sex.Mont.1.0	1056	16794	22.5289	5.56286	fecal	none	F	unknown	captive	adult	Fred Delsuc	France	Six banded armadillo	Euphractus sexcinctus	2012-05-10	Eup.sex.Mont.1	Eup.sex.Mont.1.0.653686			Euphractus sexcinctus	flightless	flightless	Euphractus sexcinctus	ABC	1	1	1	Ref_1					Ref_117	1	4782.89		ABC		0	50	0	50	0	0	Ref_1	0	0	0	0
1056.Eup.sex.Mont.1.1	1056	12191	23.7588	5.65039	fecal	none	F	unknown	captive	adult	Fred Delsuc	France	Six banded armadillo	Euphractus sexcinctus	2012-05-10	Eup.sex.Mont.1	Eup.sex.Mont.1.1.653701			Euphractus sexcinctus	flightless	flightless	Euphractus sexcinctus	ABC	1	1	1	Ref_1					Ref_117	1	4782.89		ABC		0	50	0	50	0	0	Ref_1	0	0	0	0
1056.Tam.tet.tet.SanDi.1	1056	16538	16.3933	4.71908	fecal	none	M	unknown	captive	adult	Fred Delsuc	USA	Southern tamandua	Tamandua tetradactyla tetradactyla	2012-08-03	Tam.tet.tet.SanDi.1	Tam.tet.tet.SanDi.1.653742			Tamandua tetradactyla tetradactyla	flightless	flightless	Tamandua tetradactyla tetradactyla	ABC	1	1	1	Ref_1					Ref_117	1	5515.06		ABC		0	100	0	0	0	0	Ref_1	0	0	0	0
1056.Tam.tet.tet.SanDi.2	1056	18745	23.3509	5.5347	fecal	none	F	unknown	captive	adult	Fred Delsuc	USA	Southern tamandua	Tamandua tetradactyla tetradactyla	2012-08-16	Tam.tet.tet.SanDi.2	Tam.tet.tet.SanDi.2.653746			Tamandua tetradactyla tetradactyla	flightless	flightless	Tamandua tetradactyla tetradactyla	ABC	1	1	1	Ref_1					Ref_117	1	5515.06		ABC		0	100	0	0	0	0	Ref_1	0	0	0	0
1056.Tol.mat.Cinci.1	1056	16194	21.7853	5.28574	fecal	none	M	unknown	captive	adult	Fred Delsuc	USA	Southern three banded armadillo	Tolypeutes matacus	2012-08-16	Tol.mat.Cinci.1	Tol.mat.Cinci.1.653729			Tolypeutes matacus	flightless	flightless	Tolypeutes matacus	ABC	1	1	1	Ref_1					Ref_117	1	1200		ABC		20	80	0	0	0	0	Ref_1	0	0	0	0
1056.Tol.mat.Cinci.2	1056	15715	29.3011	6.54523	fecal	none	M	unknown	captive	adult	Fred Delsuc	USA	Southern three banded armadillo	Tolypeutes matacus	2012-08-16	Tol.mat.Cinci.2	Tol.mat.Cinci.2.653687			Tolypeutes matacus	flightless	flightless	Tolypeutes matacus	ABC	1	1	1	Ref_1					Ref_117	1	1200		ABC		20	80	0	0	0	0	Ref_1	0	0	0	0
1056.Tol.mat.Cinci.3	1056	20211	27.235	5.89209	fecal	none	F	unknown	captive	adult	Fred Delsuc	USA	Southern three banded armadillo	Tolypeutes matacus	2012-08-16	Tol.mat.Cinci.3	Tol.mat.Cinci.3.653692			Tolypeutes matacus	flightless	flightless	Tolypeutes matacus	ABC	1	1	1	Ref_1					Ref_117	1	1200		ABC		20	80	0	0	0	0	Ref_1	0	0	0	0
11166.Ele.max.max.SanDi26.1	11166	14731	61.0359	7.83026	fecal	none	unknown	unknown	captive	unknown	Fred Delsuc	USA	Sri Lankan elephant	Elephas maximus maximus		sandi.srilankanelephant.1	sandi.srilankanelephant.1			Elephas maximus maximus	flightless	flightless	Elephas maximus maximus	ABC	1	1	1	Ref_1					Ref_117	1	2915040		ABC		0	0	0	100	0	0	Ref_1	0	0	0	0
11166.Ele.max.max.SanDi30.2	11166	14841	52.9589	7.4137	fecal	none	unknown	unknown	captive	unknown	Fred Delsuc	USA	Sri Lankan elephant	Elephas maximus maximus		sandi.srilankanelephant.2	sandi.srilankanelephant.2			Elephas maximus maximus	flightless	flightless	Elephas maximus maximus	ABC	1	1	1	Ref_1					Ref_117	1	2915040		ABC		0	0	0	100	0	0	Ref_1	0	0	0	0
1056.Mel.urs.ino.SanDi.1	1056	13297	23.788	4.04366	fecal	none	M	unknown	captive	adult	Fred Delsuc	USA	Sri Lankan sloth bear	Melursus ursinus inornatus	2012-08-03	Mel.urs.ino.SanDi.1.653664	Mel.urs.ino.SanDi.1.653664			Melursus ursinus inornatus	flightless	flightless	Melursus ursinus inornatus	ABC	1	0	1	Ref_1					Ref_117	1	93130		ABC		10	70	0	20	0	0	Ref_1	0	0	0	0
11166.Mac.par.SanDi22.1	11166	16463	41.0154	6.62897	fecal	none	unknown	unknown	captive	unknown	Fred Delsuc	USA	wallaby	Macropus parma		sandi.wallaby.2	sandi.wallaby.2			Notamacropus parma	flightless	flightless	Notamacropus parma	ABC	1	0	1	Ref_1					Ref_117	1	4500		ABC		0	0	0	100	0	0	Ref_1	0	0	0	0
11166.Mac.par.SanDi9.3	11166	16962	36.0251	6.11459	fecal	none	unknown	unknown	captive	unknown	Fred Delsuc	USA	wallaby	Macropus parma		sandi.wallaby.1	sandi.wallaby.1			Notamacropus parma	flightless	flightless	Notamacropus parma	ABC	1	0	1	Ref_1					Ref_117	1	4500		ABC		0	0	0	100	0	0	Ref_1	0	0	0	0
11166.EN.6.1.lice	11166	758			whole insect	etoh	unknown	unknown	wild	adult	Eva Novakova	Czech Republic	chewing lice	Myrsidea sp.	unknown	EN.6.1	EN.6.1			Myrsidea	flightless	flightless	Myrsidea
11166.EN.6.10.lice	11166	248			whole insect	etoh	unknown	unknown	wild	adult	Eva Novakova	Czech Republic	chewing lice	Myrsidea sp.	unknown	EN.6.10	EN.6.10			Myrsidea	flightless	flightless	Myrsidea
11166.EN.6.2.lice	11166	1278			whole insect	etoh	unknown	unknown	wild	adult	Eva Novakova	Czech Republic	chewing lice	Myrsidea sp.	unknown	EN.6.2	EN.6.2			Myrsidea	flightless	flightless	Myrsidea
11166.EN.6.3.lice	11166	5396	11.0286	3.15571	whole insect	etoh	unknown	unknown	wild	adult	Eva Novakova	Czech Republic	chewing lice	Myrsidea sp.	unknown	EN.6.3	EN.6.3			Myrsidea	flightless	flightless	Myrsidea
11166.EN.6.4.lice	11166	2009			whole insect	etoh	unknown	unknown	wild	adult	Eva Novakova	Czech Republic	chewing lice	Myrsidea sp.	unknown	EN.6.4	EN.6.4			Myrsidea	flightless	flightless	Myrsidea
11166.EN.6.5.lice	11166	1446			whole insect	etoh	unknown	unknown	wild	adult	Eva Novakova	Czech Republic	chewing lice	Myrsidea sp.	unknown	EN.6.5	EN.6.5			Myrsidea	flightless	flightless	Myrsidea
11166.EN.6.6.lice	11166	6568	12.1829	3.75892	whole insect	etoh	unknown	unknown	wild	adult	Eva Novakova	Czech Republic	chewing lice	Myrsidea sp.	unknown	EN.6.6	EN.6.6			Myrsidea	flightless	flightless	Myrsidea
11166.EN.6.7.lice	11166	1949			whole insect	etoh	unknown	unknown	wild	adult	Eva Novakova	Czech Republic	chewing lice	Myrsidea sp.	unknown	EN.6.7	EN.6.7			Myrsidea	flightless	flightless	Myrsidea
11166.EN.6.8.lice	11166	2349			whole insect	etoh	unknown	unknown	wild	adult	Eva Novakova	Czech Republic	chewing lice	Myrsidea sp.	unknown	EN.6.8	EN.6.8			Myrsidea	flightless	flightless	Myrsidea
11166.EN.6.9.lice	11166	1016			whole insect	etoh	unknown	unknown	wild	adult	Eva Novakova	Czech Republic	chewing lice	Myrsidea sp.	unknown	EN.6.9	EN.6.9			Myrsidea	flightless	flightless	Myrsidea
11166.EN.7.1.lice	11166	50538	12.2373	3.5348	whole insect	etoh	unknown	unknown	wild	adult	Eva Novakova	Czech Republic	chewing lice	Menacanthus eurysternus	unknown	EN.7.1	EN.7.1			Menacanthus eurysternus	flightless	flightless	Menacanthus eurysternus
11166.EN.7.10.lice	11166	325774	6.55846	0.40285	whole insect	etoh	unknown	unknown	wild	adult	Eva Novakova	Czech Republic	chewing lice	Menacanthus eurysternus	unknown	EN.7.10	EN.7.10			Menacanthus eurysternus	flightless	flightless	Menacanthus eurysternus
11166.EN.7.2.lice	11166	98777	5.85599	1.40029	whole insect	etoh	unknown	unknown	wild	adult	Eva Novakova	Czech Republic	chewing lice	Menacanthus eurysternus	unknown	EN.7.2	EN.7.2			Menacanthus eurysternus	flightless	flightless	Menacanthus eurysternus
11166.EN.7.3.lice	11166	156748	6.38696	0.277994	whole insect	etoh	unknown	unknown	wild	adult	Eva Novakova	Czech Republic	chewing lice	Menacanthus eurysternus	unknown	EN.7.3	EN.7.3			Menacanthus eurysternus	flightless	flightless	Menacanthus eurysternus
11166.EN.7.4.lice	11166	69514	8.71597	1.65781	whole insect	etoh	unknown	unknown	wild	adult	Eva Novakova	Czech Republic	chewing lice	Menacanthus eurysternus	unknown	EN.7.4	EN.7.4			Menacanthus eurysternus	flightless	flightless	Menacanthus eurysternus
11166.EN.7.5.lice	11166	67265	7.19763	1.79195	whole insect	etoh	unknown	unknown	wild	adult	Eva Novakova	Czech Republic	chewing lice	Menacanthus eurysternus	unknown	EN.7.5	EN.7.5			Menacanthus eurysternus	flightless	flightless	Menacanthus eurysternus
11166.EN.7.6.lice	11166	95378	6.78749	1.23619	whole insect	etoh	unknown	unknown	wild	adult	Eva Novakova	Czech Republic	chewing lice	Menacanthus eurysternus	unknown	EN.7.6	EN.7.6			Menacanthus eurysternus	flightless	flightless	Menacanthus eurysternus
11166.EN.7.7.lice	11166	208088	4.22791	1.36015	whole insect	etoh	unknown	unknown	wild	adult	Eva Novakova	Czech Republic	chewing lice	Menacanthus eurysternus	unknown	EN.7.7	EN.7.7			Menacanthus eurysternus	flightless	flightless	Menacanthus eurysternus
11166.EN.7.8.lice	11166	1567			whole insect	etoh	unknown	unknown	wild	adult	Eva Novakova	Czech Republic	chewing lice	Menacanthus eurysternus	unknown	EN.7.8	EN.7.8			Menacanthus eurysternus	flightless	flightless	Menacanthus eurysternus
11166.EN.7.9.lice	11166				whole insect	etoh	unknown	unknown	wild	adult	Eva Novakova	Czech Republic	chewing lice	Menacanthus eurysternus	unknown	EN.7.9	EN.7.9			Menacanthus eurysternus	flightless	flightless	Menacanthus eurysternus
11166.EN.8.2.ked	11166	6947	10.2306	4.95027	whole insect	etoh	unknown	unknown	wild	adult	Eva Novakova	Czech Republic	deer ked	Lipoptena sp.	unknown	EN.8.2	EN.8.2			Lipoptena	flightless	flightless	Lipoptena
11166.EN.8.6.ked	11166	4200			whole insect	etoh	unknown	unknown	wild	adult	Eva Novakova	Czech Republic	deer ked	Lipoptena sp.	unknown	EN.8.6	EN.8.6			Lipoptena	flightless	flightless	Lipoptena
11166.EN.8.7.ked	11166	13325	15.6366	4.85278	whole insect	etoh	unknown	unknown	wild	adult	Eva Novakova	Czech Republic	deer ked	Lipoptena sp.	unknown	EN.8.7	EN.8.7			Lipoptena	flightless	flightless	Lipoptena
11166.EN.8.8.ked	11166	2622			whole insect	etoh	unknown	unknown	wild	adult	Eva Novakova	Czech Republic	deer ked	Lipoptena sp.	unknown	EN.8.8	EN.8.8			Lipoptena	flightless	flightless	Lipoptena
11166.EN.8.am6.ked	11166				whole insect	etoh	unknown	unknown	wild	adult	Eva Novakova	Czech Republic	deer ked	Lipoptena sp.	unknown	EN.8.am6	EN.8.am6			Lipoptena	flightless	flightless	Lipoptena
11166.EN.8.en01.ked	11166	9390	13.7844	3.41066	whole insect	etoh	unknown	unknown	wild	adult	Eva Novakova	Czech Republic	deer ked	Lipoptena sp.	unknown	EN.8.en01	EN.8.en01			Lipoptena	flightless	flightless	Lipoptena
11166.EN.8.es20.ked	11166	3832			whole insect	etoh	unknown	unknown	wild	adult	Eva Novakova	Czech Republic	deer ked	Lipoptena sp.	unknown	EN.8.es20	EN.8.es20			Lipoptena	flightless	flightless	Lipoptena
11166.EN.8.fh25.ked	11166	12390	36.1898	3.06993	whole insect	etoh	unknown	unknown	wild	adult	Eva Novakova	Czech Republic	deer ked	Lipoptena sp.	unknown	EN.8.fh25	EN.8.fh25			Lipoptena	flightless	flightless	Lipoptena
11166.EN.8.je126.ked	11166	4200			whole insect	etoh	unknown	unknown	wild	adult	Eva Novakova	Czech Republic	deer ked	Lipoptena sp.	unknown	EN.8.je126	EN.8.je126			Lipoptena	flightless	flightless	Lipoptena
11166.EN.8.ps1.ked	11166	3682			whole insect	etoh	unknown	unknown	wild	adult	Eva Novakova	Czech Republic	deer ked	Lipoptena sp.	unknown	EN.8.ps1	EN.8.ps1			Lipoptena	flightless	flightless	Lipoptena
11166.EN.1.1.lice	11166	9186	18.5469	5.51294	whole insect	etoh	unknown	unknown	wild	adult	Eva Novakova	Czech Republic	goat chewing lice	Bovicola caprae	unknown	EN.1.1	EN.1.1			Bovicola caprae	flightless	flightless	Bovicola caprae
11166.EN.1.10.lice	11166	86365	24.2328	5.37392	whole insect	etoh	unknown	unknown	wild	adult	Eva Novakova	Czech Republic	goat chewing lice	Bovicola caprae	unknown	EN.1.10	EN.1.10			Bovicola caprae	flightless	flightless	Bovicola caprae
11166.EN.1.2.lice	11166	19438	23.6831	6.73648	whole insect	etoh	unknown	unknown	wild	adult	Eva Novakova	Czech Republic	goat chewing lice	Bovicola caprae	unknown	EN.1.2	EN.1.2			Bovicola caprae	flightless	flightless	Bovicola caprae
11166.EN.1.3.lice	11166	8548	12.7433	5.98803	whole insect	etoh	unknown	unknown	wild	adult	Eva Novakova	Czech Republic	goat chewing lice	Bovicola caprae	unknown	EN.1.3	EN.1.3			Bovicola caprae	flightless	flightless	Bovicola caprae
11166.EN.1.4.lice	11166	1777			whole insect	etoh	unknown	unknown	wild	adult	Eva Novakova	Czech Republic	goat chewing lice	Bovicola caprae	unknown	EN.1.4	EN.1.4			Bovicola caprae	flightless	flightless	Bovicola caprae
11166.EN.1.5.lice	11166	96048	14.587	4.83591	whole insect	etoh	unknown	unknown	wild	adult	Eva Novakova	Czech Republic	goat chewing lice	Bovicola caprae	unknown	EN.1.5	EN.1.5			Bovicola caprae	flightless	flightless	Bovicola caprae
11166.EN.1.6.lice	11166	38449	22.1504	6.83252	whole insect	etoh	unknown	unknown	wild	adult	Eva Novakova	Czech Republic	goat chewing lice	Bovicola caprae	unknown	EN.1.6	EN.1.6			Bovicola caprae	flightless	flightless	Bovicola caprae
11166.EN.1.7.lice	11166	33351	17.5782	5.67022	whole insect	etoh	unknown	unknown	wild	adult	Eva Novakova	Czech Republic	goat chewing lice	Bovicola caprae	unknown	EN.1.7	EN.1.7			Bovicola caprae	flightless	flightless	Bovicola caprae
11166.EN.1.8.lice	11166	105162	13.3212	5.02565	whole insect	etoh	unknown	unknown	wild	adult	Eva Novakova	Czech Republic	goat chewing lice	Bovicola caprae	unknown	EN.1.8	EN.1.8			Bovicola caprae	flightless	flightless	Bovicola caprae
11166.EN.1.9.lice	11166				whole insect	etoh	unknown	unknown	wild	adult	Eva Novakova	Czech Republic	goat chewing lice	Bovicola caprae	unknown	EN.1.9	EN.1.9			Bovicola caprae	flightless	flightless	Bovicola caprae
11166.EN.3.1.tick	11166	9991	9.85083	4.83556	whole insect	etoh	unknown	unknown	wild	adult	Eva Novakova	Czech Republic	hard tick	Ixodes ricinus	unknown	EN.3.1	EN.3.1			Ixodes ricinus	flightless	flightless	Ixodes ricinus
11166.EN.3.10.tick	11166	170580	3.34454	0.446161	whole insect	etoh	unknown	unknown	wild	adult	Eva Novakova	Czech Republic	hard tick	Ixodes ricinus	unknown	EN.3.10	EN.3.10			Ixodes ricinus	flightless	flightless	Ixodes ricinus
11166.EN.3.2.tick	11166	10579	8.59707	2.80666	whole insect	etoh	unknown	unknown	wild	adult	Eva Novakova	Czech Republic	hard tick	Ixodes ricinus	unknown	EN.3.2	EN.3.2			Ixodes ricinus	flightless	flightless	Ixodes ricinus
11166.EN.3.3.tick	11166	14791	11.731	4.10276	whole insect	etoh	unknown	unknown	wild	adult	Eva Novakova	Czech Republic	hard tick	Ixodes ricinus	unknown	EN.3.3	EN.3.3			Ixodes ricinus	flightless	flightless	Ixodes ricinus
11166.EN.3.4.tick	11166	11708	8.7694	3.68475	whole insect	etoh	unknown	unknown	wild	adult	Eva Novakova	Czech Republic	hard tick	Ixodes ricinus	unknown	EN.3.4	EN.3.4			Ixodes ricinus	flightless	flightless	Ixodes ricinus
11166.EN.3.5.tick	11166	9237	11.0055	4.34587	whole insect	etoh	unknown	unknown	wild	adult	Eva Novakova	Czech Republic	hard tick	Ixodes ricinus	unknown	EN.3.5	EN.3.5			Ixodes ricinus	flightless	flightless	Ixodes ricinus
11166.EN.3.6.tick	11166	4027			whole insect	etoh	unknown	unknown	wild	adult	Eva Novakova	Czech Republic	hard tick	Ixodes ricinus	unknown	EN.3.6	EN.3.6			Ixodes ricinus	flightless	flightless	Ixodes ricinus
11166.EN.3.7.tick	11166	19909	6.33791	2.67485	whole insect	etoh	unknown	unknown	wild	adult	Eva Novakova	Czech Republic	hard tick	Ixodes ricinus	unknown	EN.3.7	EN.3.7			Ixodes ricinus	flightless	flightless	Ixodes ricinus
11166.EN.3.8.tick	11166	687			whole insect	etoh	unknown	unknown	wild	adult	Eva Novakova	Czech Republic	hard tick	Ixodes ricinus	unknown	EN.3.8	EN.3.8			Ixodes ricinus	flightless	flightless	Ixodes ricinus
11166.EN.3.9.tick	11166	7633	9.24672	3.45611	whole insect	etoh	unknown	unknown	wild	adult	Eva Novakova	Czech Republic	hard tick	Ixodes ricinus	unknown	EN.3.9	EN.3.9			Ixodes ricinus	flightless	flightless	Ixodes ricinus
11166.EN.2.1.flea	11166	28419	14.8495	4.29166	whole insect	etoh	unknown	unknown	wild	adult	Eva Novakova	Czech Republic	hedgehog flea	Archeopsylla sp.	unknown	EN.2.1	EN.2.1			Archeopsylla	flightless	flightless	Archeopsylla
11166.EN.2.10.flea	11166	19494	15.3698	5.23742	whole insect	etoh	unknown	unknown	wild	adult	Eva Novakova	Czech Republic	hedgehog flea	Archeopsylla sp.	unknown	EN.2.10	EN.2.10			Archeopsylla	flightless	flightless	Archeopsylla
11166.EN.2.2.flea	11166				whole insect	etoh	unknown	unknown	wild	adult	Eva Novakova	Czech Republic	hedgehog flea	Archeopsylla sp.	unknown	EN.2.2	EN.2.2			Archeopsylla	flightless	flightless	Archeopsylla
11166.EN.2.3.flea	11166	25909	22.2682	5.25855	whole insect	etoh	unknown	unknown	wild	adult	Eva Novakova	Czech Republic	hedgehog flea	Archeopsylla sp.	unknown	EN.2.3	EN.2.3			Archeopsylla	flightless	flightless	Archeopsylla
11166.EN.2.4.flea	11166	26883	15.8588	4.55134	whole insect	etoh	unknown	unknown	wild	adult	Eva Novakova	Czech Republic	hedgehog flea	Archeopsylla sp.	unknown	EN.2.4	EN.2.4			Archeopsylla	flightless	flightless	Archeopsylla
11166.EN.2.5.flea	11166	29721	24.583	5.38199	whole insect	etoh	unknown	unknown	wild	adult	Eva Novakova	Czech Republic	hedgehog flea	Archeopsylla sp.	unknown	EN.2.5	EN.2.5			Archeopsylla	flightless	flightless	Archeopsylla
11166.EN.2.6.flea	11166	19486	15.5989	4.83372	whole insect	etoh	unknown	unknown	wild	adult	Eva Novakova	Czech Republic	hedgehog flea	Archeopsylla sp.	unknown	EN.2.6	EN.2.6			Archeopsylla	flightless	flightless	Archeopsylla
11166.EN.2.7.flea	11166	60963	18.9143	4.90068	whole insect	etoh	unknown	unknown	wild	adult	Eva Novakova	Czech Republic	hedgehog flea	Archeopsylla sp.	unknown	EN.2.7	EN.2.7			Archeopsylla	flightless	flightless	Archeopsylla
11166.EN.2.8.flea	11166	7542	14.7668	4.70539	whole insect	etoh	unknown	unknown	wild	adult	Eva Novakova	Czech Republic	hedgehog flea	Archeopsylla sp.	unknown	EN.2.8	EN.2.8			Archeopsylla	flightless	flightless	Archeopsylla
11166.EN.2.9.flea	11166	21411	13.1847	4.85587	whole insect	etoh	unknown	unknown	wild	adult	Eva Novakova	Czech Republic	hedgehog flea	Archeopsylla sp.	unknown	EN.2.9	EN.2.9			Archeopsylla	flightless	flightless	Archeopsylla
11166.EN.5.1.lice	11166	1671			whole insect	etoh	unknown	unknown	wild	adult	Eva Novakova	Czech Republic	human head lice	Pediculus humanus	unknown	EN.5.1	EN.5.1			Pediculus humanus	flightless	flightless	Pediculus humanus
11166.EN.5.10.lice	11166	1900			whole insect	etoh	unknown	unknown	wild	adult	Eva Novakova	Czech Republic	human head lice	Pediculus humanus	unknown	EN.5.10	EN.5.10			Pediculus humanus	flightless	flightless	Pediculus humanus
11166.EN.5.2.lice	11166	2714			whole insect	etoh	unknown	unknown	wild	adult	Eva Novakova	Czech Republic	human head lice	Pediculus humanus	unknown	EN.5.2	EN.5.2			Pediculus humanus	flightless	flightless	Pediculus humanus
11166.EN.5.3.lice	11166	13918	12.1197	3.06196	whole insect	etoh	unknown	unknown	wild	adult	Eva Novakova	Czech Republic	human head lice	Pediculus humanus	unknown	EN.5.3	EN.5.3			Pediculus humanus	flightless	flightless	Pediculus humanus
11166.EN.5.4.lice	11166	3980			whole insect	etoh	unknown	unknown	wild	adult	Eva Novakova	Czech Republic	human head lice	Pediculus humanus	unknown	EN.5.4	EN.5.4			Pediculus humanus	flightless	flightless	Pediculus humanus
11166.EN.5.5.lice	11166	5082			whole insect	etoh	unknown	unknown	wild	adult	Eva Novakova	Czech Republic	human head lice	Pediculus humanus	unknown	EN.5.5	EN.5.5			Pediculus humanus	flightless	flightless	Pediculus humanus
11166.EN.5.6.lice	11166	19605	8.82375	0.679981	whole insect	etoh	unknown	unknown	wild	adult	Eva Novakova	Czech Republic	human head lice	Pediculus humanus	unknown	EN.5.6	EN.5.6			Pediculus humanus	flightless	flightless	Pediculus humanus
11166.EN.5.7.lice	11166	1489			whole insect	etoh	unknown	unknown	wild	adult	Eva Novakova	Czech Republic	human head lice	Pediculus humanus	unknown	EN.5.7	EN.5.7			Pediculus humanus	flightless	flightless	Pediculus humanus
11166.EN.5.8.lice	11166	43			whole insect	etoh	unknown	unknown	wild	adult	Eva Novakova	Czech Republic	human head lice	Pediculus humanus	unknown	EN.5.8	EN.5.8			Pediculus humanus	flightless	flightless	Pediculus humanus
11166.EN.5.9.lice	11166	1715			whole insect	etoh	unknown	unknown	wild	adult	Eva Novakova	Czech Republic	human head lice	Pediculus humanus	unknown	EN.5.9	EN.5.9			Pediculus humanus	flightless	flightless	Pediculus humanus
11166.EN.9.1.tick	11166	187339	5.20717	2.10449	whole insect	etoh	unknown	unknown	wild	adult	Eva Novakova	Czech Republic	soft tick	Ornithodoros moubata	unknown	EN.9.1	EN.9.1			Ornithodoros moubata	flightless	flightless	Ornithodoros moubata
11166.EN.9.10.tick	11166	174008	7.65559	2.08813	whole insect	etoh	unknown	unknown	wild	adult	Eva Novakova	Czech Republic	soft tick	Ornithodoros moubata	unknown	EN.9.10	EN.9.10			Ornithodoros moubata	flightless	flightless	Ornithodoros moubata
11166.EN.9.2.tick	11166	52			whole insect	etoh	unknown	unknown	wild	adult	Eva Novakova	Czech Republic	soft tick	Ornithodoros moubata	unknown	EN.9.2	EN.9.2			Ornithodoros moubata	flightless	flightless	Ornithodoros moubata
11166.EN.9.3.tick	11166	114906	8.74757	3.13845	whole insect	etoh	unknown	unknown	wild	adult	Eva Novakova	Czech Republic	soft tick	Ornithodoros moubata	unknown	EN.9.3	EN.9.3			Ornithodoros moubata	flightless	flightless	Ornithodoros moubata
11166.EN.9.4.tick	11166	249546	4.89642	2.16281	whole insect	etoh	unknown	unknown	wild	adult	Eva Novakova	Czech Republic	soft tick	Ornithodoros moubata	unknown	EN.9.4	EN.9.4			Ornithodoros moubata	flightless	flightless	Ornithodoros moubata
11166.EN.9.5.tick	11166	183826	5.01545	2.15345	whole insect	etoh	unknown	unknown	wild	adult	Eva Novakova	Czech Republic	soft tick	Ornithodoros moubata	unknown	EN.9.5	EN.9.5			Ornithodoros moubata	flightless	flightless	Ornithodoros moubata
11166.EN.9.6.tick	11166	110637	6.72182	2.36388	whole insect	etoh	unknown	unknown	wild	adult	Eva Novakova	Czech Republic	soft tick	Ornithodoros moubata	unknown	EN.9.6	EN.9.6			Ornithodoros moubata	flightless	flightless	Ornithodoros moubata
11166.EN.9.7.tick	11166	147710	4.96898	1.9777	whole insect	etoh	unknown	unknown	wild	adult	Eva Novakova	Czech Republic	soft tick	Ornithodoros moubata	unknown	EN.9.7	EN.9.7			Ornithodoros moubata	flightless	flightless	Ornithodoros moubata
11166.EN.9.8.tick	11166	198080	6.01583	2.32667	whole insect	etoh	unknown	unknown	wild	adult	Eva Novakova	Czech Republic	soft tick	Ornithodoros moubata	unknown	EN.9.8	EN.9.8			Ornithodoros moubata	flightless	flightless	Ornithodoros moubata
11166.EN.9.9.tick	11166	55911	5.02973	2.0805	whole insect	etoh	unknown	unknown	wild	adult	Eva Novakova	Czech Republic	soft tick	Ornithodoros moubata	unknown	EN.9.9	EN.9.9			Ornithodoros moubata	flightless	flightless	Ornithodoros moubata
11166.EN.10.1.lice	11166	1060			whole insect	etoh	unknown	unknown	wild	adult	Eva Novakova	Czech Republic	sucking lice	Polyplax sp.	unknown	EN.10.1	EN.10.1			Polyplax	flightless	flightless	Polyplax
11166.EN.10.10.lice	11166	3706			whole insect	etoh	unknown	unknown	wild	adult	Eva Novakova	Czech Republic	sucking lice	Polyplax sp.	unknown	EN.10.10	EN.10.10			Polyplax	flightless	flightless	Polyplax
11166.EN.10.2.lice	11166	12520	6.11296	3.07242	whole insect	etoh	unknown	unknown	wild	adult	Eva Novakova	Czech Republic	sucking lice	Polyplax sp.	unknown	EN.10.2	EN.10.2			Polyplax	flightless	flightless	Polyplax
11166.EN.10.3.lice	11166	1263			whole insect	etoh	unknown	unknown	wild	adult	Eva Novakova	Czech Republic	sucking lice	Polyplax sp.	unknown	EN.10.3	EN.10.3			Polyplax	flightless	flightless	Polyplax
11166.EN.10.4.lice	11166	4313			whole insect	etoh	unknown	unknown	wild	adult	Eva Novakova	Czech Republic	sucking lice	Polyplax sp.	unknown	EN.10.4	EN.10.4			Polyplax	flightless	flightless	Polyplax
11166.EN.10.5.lice	11166	3840			whole insect	etoh	unknown	unknown	wild	adult	Eva Novakova	Czech Republic	sucking lice	Polyplax sp.	unknown	EN.10.5	EN.10.5			Polyplax	flightless	flightless	Polyplax
11166.EN.10.6.lice	11166	1208			whole insect	etoh	unknown	unknown	wild	adult	Eva Novakova	Czech Republic	sucking lice	Polyplax sp.	unknown	EN.10.6	EN.10.6			Polyplax	flightless	flightless	Polyplax
11166.EN.10.7.lice	11166	961			whole insect	etoh	unknown	unknown	wild	adult	Eva Novakova	Czech Republic	sucking lice	Polyplax sp.	unknown	EN.10.7	EN.10.7			Polyplax	flightless	flightless	Polyplax
11166.EN.10.8.lice	11166	4788			whole insect	etoh	unknown	unknown	wild	adult	Eva Novakova	Czech Republic	sucking lice	Polyplax sp.	unknown	EN.10.8	EN.10.8			Polyplax	flightless	flightless	Polyplax
11166.EN.10.9.lice	11166	2574			whole insect	etoh	unknown	unknown	wild	adult	Eva Novakova	Czech Republic	sucking lice	Polyplax sp.	unknown	EN.10.9	EN.10.9			Polyplax	flightless	flightless	Polyplax
11166.EN.4.1.lice	11166	5770	8.08449	3.64014	whole insect	etoh	unknown	unknown	wild	adult	Eva Novakova	Czech Republic	sucking lice	Hoplopleura sp.	unknown	EN.4.1	EN.4.1			Hoplopleura	flightless	flightless	Hoplopleura
11166.EN.4.10.lice	11166	2118			whole insect	etoh	unknown	unknown	wild	adult	Eva Novakova	Czech Republic	sucking lice	Hoplopleura sp.	unknown	EN.4.10	EN.4.10			Hoplopleura	flightless	flightless	Hoplopleura
11166.EN.4.2.lice	11166	1848			whole insect	etoh	unknown	unknown	wild	adult	Eva Novakova	Czech Republic	sucking lice	Hoplopleura sp.	unknown	EN.4.2	EN.4.2			Hoplopleura	flightless	flightless	Hoplopleura
11166.EN.4.3.lice	11166	182			whole insect	etoh	unknown	unknown	wild	adult	Eva Novakova	Czech Republic	sucking lice	Hoplopleura sp.	unknown	EN.4.3	EN.4.3			Hoplopleura	flightless	flightless	Hoplopleura
11166.EN.4.4.lice	11166	3521			whole insect	etoh	unknown	unknown	wild	adult	Eva Novakova	Czech Republic	sucking lice	Hoplopleura sp.	unknown	EN.4.4	EN.4.4			Hoplopleura	flightless	flightless	Hoplopleura
11166.EN.4.5.lice	11166	1047			whole insect	etoh	unknown	unknown	wild	adult	Eva Novakova	Czech Republic	sucking lice	Hoplopleura sp.	unknown	EN.4.5	EN.4.5			Hoplopleura	flightless	flightless	Hoplopleura
11166.EN.4.6.lice	11166	1153			whole insect	etoh	unknown	unknown	wild	adult	Eva Novakova	Czech Republic	sucking lice	Hoplopleura sp.	unknown	EN.4.6	EN.4.6			Hoplopleura	flightless	flightless	Hoplopleura
11166.EN.4.7.lice	11166	4746			whole insect	etoh	unknown	unknown	wild	adult	Eva Novakova	Czech Republic	sucking lice	Hoplopleura sp.	unknown	EN.4.7	EN.4.7			Hoplopleura	flightless	flightless	Hoplopleura
11166.EN.4.8.lice	11166	5407	8.18788	3.13734	whole insect	etoh	unknown	unknown	wild	adult	Eva Novakova	Czech Republic	sucking lice	Hoplopleura sp.	unknown	EN.4.8	EN.4.8			Hoplopleura	flightless	flightless	Hoplopleura
11166.EN.4.9.lice	11166	19175	28.241	6.58457	whole insect	etoh	unknown	unknown	wild	adult	Eva Novakova	Czech Republic	sucking lice	Hoplopleura sp.	unknown	EN.4.9	EN.4.9			Hoplopleura	flightless	flightless	Hoplopleura
1736.B1.0610	1736	96139	68.4927	7.68942	fecal	none	F	unknown	wild	subadult	Vanessa Ezenwa	South Africa	Cape buffalo	Syncerus caffer caffer	40345	ve.B1	B1			Syncerus caffer caffer	flightless	flightless	Syncerus caffer caffer	ABC	1	0	1	Ref_1					Ref_117	1	580003		ABC		0	0	0	100	0	0	Ref_1	0	0	0	0
1736.B1.0611	1736	47166	62.6936	7.56187	fecal	none	F	unknown	wild	adult	Vanessa Ezenwa	South Africa	Cape buffalo	Syncerus caffer caffer	40703	ve.B1	B1			Syncerus caffer caffer	flightless	flightless	Syncerus caffer caffer	ABC	1	0	1	Ref_1					Ref_117	1	580003		ABC		0	0	0	100	0	0	Ref_1	0	0	0	0
1736.B1.1110	1736	44438	52.4796	7.38227	fecal	none	F	unknown	wild	adult	Vanessa Ezenwa	South Africa	Cape buffalo	Syncerus caffer caffer	40505	ve.B1	B1			Syncerus caffer caffer	flightless	flightless	Syncerus caffer caffer	ABC	1	0	1	Ref_1					Ref_117	1	580003		ABC		0	0	0	100	0	0	Ref_1	0	0	0	0
1736.B1.1209	1736	62882	44.458	6.89398	fecal	none	F	unknown	wild	subadult	Vanessa Ezenwa	South Africa	Cape buffalo	Syncerus caffer caffer	40157	ve.B1	B1			Syncerus caffer caffer	flightless	flightless	Syncerus caffer caffer	ABC	1	0	1	Ref_1					Ref_117	1	580003		ABC		0	0	0	100	0	0	Ref_1	0	0	0	0
1736.B10.0609	1736	92827	58.7826	7.47957	fecal	none	F	unknown	wild	juvenile	Vanessa Ezenwa	South Africa	Cape buffalo	Syncerus caffer caffer	39987	ve.B10	B10			Syncerus caffer caffer	flightless	flightless	Syncerus caffer caffer	ABC	1	0	1	Ref_1					Ref_117	1	580003		ABC		0	0	0	100	0	0	Ref_1	0	0	0	0
1736.B10.0610	1736	54124	71.6025	7.82881	fecal	none	F	unknown	wild	subadult	Vanessa Ezenwa	South Africa	Cape buffalo	Syncerus caffer caffer	40340	ve.B10	B10			Syncerus caffer caffer	flightless	flightless	Syncerus caffer caffer	ABC	1	0	1	Ref_1					Ref_117	1	580003		ABC		0	0	0	100	0	0	Ref_1	0	0	0	0
1736.B10.1109	1736	35430	62.6009	7.20719	fecal	none	F	unknown	wild	subadult	Vanessa Ezenwa	South Africa	Cape buffalo	Syncerus caffer caffer	40127	ve.B10	B10			Syncerus caffer caffer	flightless	flightless	Syncerus caffer caffer	ABC	1	0	1	Ref_1					Ref_117	1	580003		ABC		0	0	0	100	0	0	Ref_1	0	0	0	0
1736.B11.0610	1736	39015	65.8437	7.43923	fecal	none	F	unknown	wild	adult	Vanessa Ezenwa	South Africa	Cape buffalo	Syncerus caffer caffer	40352	ve.B11	B11			Syncerus caffer caffer	flightless	flightless	Syncerus caffer caffer	ABC	1	0	1	Ref_1					Ref_117	1	580003		ABC		0	0	0	100	0	0	Ref_1	0	0	0	0
1736.B11.0709	1736	45253	53.1258	7.28792	fecal	none	F	unknown	wild	adult	Vanessa Ezenwa	South Africa	Cape buffalo	Syncerus caffer caffer	40024	ve.B11	B11			Syncerus caffer caffer	flightless	flightless	Syncerus caffer caffer	ABC	1	0	1	Ref_1					Ref_117	1	580003		ABC		0	0	0	100	0	0	Ref_1	0	0	0	0
[truncated: 4,854 more rows]
[truncated: 58 more columns]
